# Supplementary material for: Comparative analysis of sequencing technologies for single-cell transcriptomics
Source: Genome Biol. 2019 Apr 9;20:70. doi: 10.1186/s13059-019-1676-5 (PMC6454680; doi:10.1186/s13059-019-1676-5)
Supplement: Supplementary file 3 — Table S1. The sequencing throughput and costs for single- and paired-end reads across both Illumina and BGISEQ-500 platform. (XLSX 9 kb) [file 13059_2019_1676_MOESM3_ESM.xlsx]

## Sheet: TableS1
Platform	Read length (bp)	Throughput per lane (Gb)	Cost per lane (US$, approx.)	Cost per Gb (US$, approx.)
BGISEQ-500 v3	50 (SE)	32.5	1438	44
	100 (SE)	65	2042	31
	100 (PE)	130	2531	20
Hiseq4000	50 (SE)	13-15	1300	93
	100 (SE)	26-31	1600	57
	100 (PE)	54-63	2500	44
