# Supplementary material for: Comparative analysis of sequencing technologies for single-cell transcriptomics
Source: Genome Biol. 2019 Apr 9;20:70. doi: 10.1186/s13059-019-1676-5 (PMC6454680; doi:10.1186/s13059-019-1676-5)
Supplement: Supplementary file 4 — Table S2. Single-cell library statistics computed from raw paired-end sequencing reads for mESCs using SMARTer and Smart-seq2 protocols and sequenced across HiSeq2500 and BGISEQ-500 platforms. (CSV 50 kb) [file 13059_2019_1676_MOESM4_ESM.csv]

	num_processed	num_mapped	percent_mapped	global_fl_mode	robust_fl_mode	detection_limit	accuracy	detection_limit_ERCC	accuracy_ERCC	detection_limit_SIRV	accuracy_SIRV	ERCC_content	SIRV_content	n_genes
ERR1901831	1622215	1292563	79.67889583070061	105	105	71.22115734805445	0.6626620320254814	222.09983872036486	0.7693192682948076	14.282740006748563	0.8060644417363426	5223.687147999999	104181.02444861119	8923.0
ERR1901830	1179716	908270	76.99056383061685	102	102	111.92677254257964	0.6115572721206535	388.7383520172695	0.7398465171082593	21.256851588678995	0.7442836291978369	4619.591736	89378.89282097458	9904.0
ERR1901832	1536431	1159114	75.4419821000748	110	110	59.02493454081019	0.6479768039051483	112.62838924047415	0.8284850863323452	9.199599752629673	0.7521687910311469	6005.20874	98572.03595464707	10434.0
ERR1901833	2474819	1927469	77.88323105649343	121	121	55.574607776583235	0.6879876281827393	212.02559661300887	0.7908900024156138	4.654395322542427	0.7976243844375622	6187.82262	74326.16199891015	10225.0
ERR1901834	3199328	2508713	78.4137481371088	114	114	62.57101525328394	0.6253613497519567	216.71693497584144	0.7426695047972351	7.022180494011786	0.7473845656492917	7455.083339999999	80401.66874411226	9614.0
ERR1901835	2266665	1830431	80.75436820174133	120	120	62.848946867119004	0.714975623101686	203.11322494517358	0.9121785072577404	11.259436416968287	0.7581049384585448	11110.363969999999	115094.01559907554	8349.0
ERR1901836	1117933	856986	76.6580823716627	129	129	86.56958699088598	0.6780309324275682	357.4867542124309	0.8431971047204164	14.226163120874878	0.759857956651586	4582.1870499999995	59402.88198219115	9686.0
ERR1901837	3223169	1927460	59.80015320326053	112	112	42.60613525930578	0.6945290915767764	118.24217901977025	0.8152217308671479	4.028772474914802	0.7345423558018802	46233.577390000006	549787.7783708534	8637.0
ERR1901838	1620303	1213828	74.9136426952243	123	123	80.42498027764344	0.7125754449396341	252.07737134213397	0.8053511416598242	12.089302721751906	0.8615664236104146	4986.71539	48770.41584867666	10575.0
ERR1901839	3354416	2658598	79.25665749269022	97	121	40.45569019917367	0.6851788796095042	104.3000703211166	0.7531027860826045	3.3820105708688732	0.782922212303549	7681.73583	82051.80954799955	9824.0
ERR1901840	1600512	1316603	82.26136386356366	140	140	66.88050701874602	0.7532703198923713	198.73646443055955	0.8551588440368965	8.944533253099692	0.8648495184720763	10914.29769	112891.62947382971	8397.0
ERR1901842	111713	75085	67.21241037300942	120	120	196.6117354675543	0.46394417935030596	387.9445723679334	0.7437456399333865	75.71783564505976	0.5655895782643726	8260.4942	81084.04238468084	7137.0
ERR1901841	2522219	2022903	80.20330510554396	112	112	58.66747767088563	0.6710619996342562	255.89408918092238	0.8350988377664571	5.338881214373128	0.7299751784592087	6599.0669290000005	70406.45968826725	9832.0
ERR1901843	2250508	1708898	75.9338780399803	109	109	54.99393829266151	0.726230039263333	347.9741859744182	0.6528130887726188	2.1979632795385986	0.8710407404974703	7116.8426070000005	78105.45119717026	9621.0
ERR1901844	1976550	1386354	70.14009258556578	103	103	54.94546365735179	0.7406935156156976	238.105936824463	0.8515897900910263	2.7955312656297404	0.8296711977654108	9070.698694	86324.3259341696	10356.0
ERR1901845	1246658	840143	67.39161823050107	129	129	80.55617494887044	0.62871665097696	132.87678884737352	0.747233314608412	23.263496844312424	0.7195917969627933	6217.34046	57968.906300821654	11025.0
ERR1901847	2553935	1441334	56.4358137540697	103	103	71.48103526408568	0.6763718427624621	494.028816867748	0.7261058637603973	5.2787307196622395	0.7720283398681699	24939.331378000003	227449.46461698142	10205.0
ERR1901846	3119660	2429830	77.88765442387952	109	109	62.80478799429895	0.699106260773282	170.4633629777063	0.8078118304495399	8.944533253099664	0.842249188040359	7438.255471	73995.13300762267	9523.0
ERR1901848	2640467	1919670	72.70191219962227	103	103	66.85437017708159	0.6020679431727833	226.6166715036896	0.7829835434138402	9.37223361015803	0.6614596475624964	9206.42803	91105.03425614137	9873.0
ERR1901850	2791126	2317441	83.02889228218288	91	121	55.638841170222825	0.6940729546421591	125.6324168469693	0.7841278186210293	9.372233610158089	0.8556778523623595	9390.662843	103473.4157320172	8833.0
ERR1901849	3741390	1910882	51.074119511732285	97	103	51.50726543058377	0.7423269511503304	294.7275746449038	0.8716265726804638	2.197963279538605	0.8057758788783111	42437.78427	492598.48466844816	9420.0
ERR1901851	1951595	1626982	83.36678460438769	112	112	55.0591035788404	0.6900451825734466	168.61933037968612	0.7368214355365027	6.37654529745138	0.814243240531816	7044.400250000001	75146.98595814305	9241.0
ERR1901852	3633452	2031442	55.909421673934325	97	111	34.62290843623533	0.6679464761033456	132.48372794322094	0.7561860660744142	1.5892003052811206	0.7582464970758495	36471.380538	459938.65117694705	9344.0
ERR1901853	1280	790	61.71875	144	144	10319261.232061485	0.09618970592180603	inf	-inf	1.6361522432468432e+58	0.08638402304892963	4421.351	28786.464330388557	559.0
ERR1901854	88561	39292	44.367159359085825	105	105	176.8608735109522	0.4635384358660483	340.40875817355476	0.8573243424273698	58.48473452003648	0.48159719797345985	32930.2937	464550.2278150031	5086.0
ERR1901856	2469779	1876450	75.97643351895049	89	108	62.535739025383386	0.6548127967226545	330.04644663348233	0.6691144569810473	1.236103104609018	0.8403117629943131	8362.932054	92489.9598450137	9610.0
ERR1901857	765639	470091	61.39851810056698	139	139	148.05335673366653	0.5910058123158687	340.40875817355476	0.8345778941870715	61.353888784975666	0.6512050091621039	3523.65884	33819.20554239357	11771.0
ERR1901860	3040300	1840366	60.53238167286122	117	117	66.87788641822704	0.7279678712098399	194.4943452669206	0.7867551515543019	8.944533253099653	0.838447392638842	15523.976151	129624.99823837283	11506.0
ERR1901861	3090173	2270297	73.46828154928544	101	101	48.291042382433986	0.7156106144090868	262.26865326092445	0.6921750633405418	3.2358572672639725	0.825559517054171	14388.381919999998	139840.47952830797	9088.0
ERR1901862	2884610	2377698	82.4270178637667	114	114	46.065768644831486	0.5157402988676071	175.10357431937987	0.8044161291318597	1.5892003052811203	0.5434455978212976	9594.83245	100439.7707233148	8079.0
ERR1901859	1770837	1138352	64.28327395463276	103	103	76.36833960158248	0.7234552442536288	345.4928274017212	0.8226253462629549	8.497622294456598	0.8413767199791929	6057.789860000001	65290.75867341175	11671.0
ERR1901863	2844946	2352988	82.70765069003069	116	116	86.34058021529796	0.6108398302396358	572.9936018431694	0.8325834128590227	8.14966370753725	0.6749868664891472	7544.107900000001	78375.07702636074	9007.0
ERR1901865	2980405	1695835	56.89948178183838	102	102	51.38410280802566	0.7523105406096946	116.09140242187624	0.8587552439751243	4.174557669330465	0.7947584213973794	20382.189708	186237.65851068686	10408.0
ERR1901867	2457731	2007921	81.69815980674858	111	111	45.46565874677711	0.7771162339920621	187.80193391587324	0.913543807937452	6.05821817010843	0.8235043853501515	9960.361235	110839.44669839725	8504.0
ERR1901868	3134768	2504816	79.90435017838641	99	124	30.963637962283027	0.6793883546078588	80.11155329224137	0.7979882140530316	0.9195630433365939	0.7023351223954225	12669.860421	120210.03758718842	8568.0
ERR1901855	2386993	1683938	70.5464155110635	91	100	66.88232259021663	0.6455954793531373	226.6166715036896	0.8579732530158491	4.749974540724798	0.7032600563421143	10751.4434	122627.33768994547	9948.0
ERR1901858	2922301	2028641	69.41930348721777	102	102	59.04330060716491	0.5252042178240997	112.62838924047415	0.7524918817207407	9.910515360046332	0.5564653824601817	9346.765358	98339.40288187601	10980.0
ERR1901869	3030592	2432022	80.24907344835597	105	105	47.576992184316154	0.6998104158902552	270.2180485376507	0.6891612840563103	2.6327012511238594	0.8552274112043621	8812.668573	102845.2437035446	8630.0
ERR1901864	3841725	2560912	66.6604715329702	97	121	58.76351921113144	0.6299308743828688	321.5928142845791	0.6936280622497042	2.6327012511238883	0.8170629881051935	13119.355845999999	142620.44808232685	10573.0
ERR1901866	2753000	2554953	92.80613875771886	106	106	42.61214690051907	0.6775988857827041	121.09310732272357	0.6498996369238355	0.9534094231121678	0.8354238019534158	88394.52692200002	859950.7480656657	3546.0
ERR1901870	3718198	3050172	82.03360875348756	115	115	59.049787543440026	0.6770454080193261	221.59800397435185	0.7543397298845202	4.949924697221393	0.8045062045299364	10891.78732	94052.56009641518	9168.0
ERR1901871	2719141	1654372	60.84171435023047	101	101	66.84669530873853	0.6472508445621123	202.41227457642964	0.6818281041426775	8.497622294456598	0.8693660760347756	6818.68247	74169.7295722358	12202.0
ERR1901872	3262472	2338031	71.66440049140651	105	105	24.82564120855596	0.655888788627813	59.66188690791934	0.6244062363773685	0.4476087567851952	0.8125174404262753	77814.022224	833152.6114133738	5079.0
ERR1901875	2823244	2383024	84.40729883779086	93	105	66.88172873730792	0.581603817911137	340.40875817355476	0.7990940781618228	4.949924697221393	0.8099811296554238	6412.175822000001	77056.52600537981	9323.0
ERR1901874	2988429	2238728	74.91320690570195	111	111	55.219142487736335	0.735415154923938	217.11695207653617	0.8328285264386681	4.028772474914802	0.836269401362603	10059.20128	107761.90372448435	9373.0
ERR1901873	3155002	2226581	70.57304559553369	93	102	45.101542265447144	0.7051875346847504	250.33122933577272	0.737886617686855	4.433129633119821	0.7947128169054634	14925.303290000002	130524.92054099563	9617.0
ERR1901876	2655154	1823071	68.66159175701296	112	112	66.86283905712962	0.6529465230376542	194.4943452669206	0.6614584055354231	10.944301319285415	0.8056714347171329	5370.366386	58998.320710745254	11404.0
ERR1901878	3001088	1779078	59.281100720805256	90	108	51.54260465905044	0.735611001644564	168.61933049116942	0.8492955861209245	4.345812037629722	0.8195216930147686	37992.5887	397866.64409063495	8786.0
ERR1901879	2382263	1626041	68.25614971982522	118	118	62.612763902027595	0.6026043750024596	255.89409253353162	0.8926071840911891	6.376545297451413	0.6021572351697628	7996.5495200000005	84863.2850332794	10919.0
ERR1901880	2697092	2449004	90.80164859040777	104	104	30.908343033134596	0.716696380930572	128.03810637561054	0.866165790146707	0.25525401853776114	0.7333406113045114	85292.8468	872160.040341408	3302.0
ERR1901881	2919616	1956293	67.00514725224139	117	117	35.23035548435127	0.7141235148667454	125.05982326176851	0.8151875810948689	3.142784841066196	0.8018642052285901	7857.678739000001	68843.78932661742	11454.0
ERR1901883	3425797	2799414	81.71570002542474	104	104	48.65606782193864	0.654510930793459	135.41914999244315	0.7245082800676288	1.7791447940691667	0.8040490215590936	40596.185183	438774.685473929	4735.0
ERR1901877	3268242	2562321	78.400589674816	104	104	62.77087863388664	0.7167243347994121	290.78554317376813	0.7617328812166902	4.028772474914793	0.8270670949728206	12440.644679999998	94067.56202120314	9004.0
ERR1901884	3016808	1936642	64.1950697558479	90	101	45.41149339368789	0.6997440393857952	185.43152861105085	0.7493152030026815	1.6174538231397249	0.7853033738384835	34118.67072	339283.9652788739	8211.0
ERR1901882	3342474	2674819	80.02512510194546	111	111	55.55091853817485	0.7149909670199807	190.38084445941686	0.7431885177329604	6.444255327301986	0.8513746458947224	8602.315435999999	78289.45036571047	9219.0
ERR1901886	2564019	2224054	86.74093288700277	113	113	62.826995671348776	0.6677441260504565	270.43382934499806	0.8652704502516838	4.949924697221371	0.8285496882979667	8775.368725999999	90380.47249181855	8173.0
ERR1901885	2988816	2175867	72.80029951659787	102	102	76.05000627395552	0.6255873452658179	591.1333253539149	0.5671891388891619	4.949924697221393	0.742289407197096	12220.24897	134071.5056882902	9360.0
ERR1901889	2313135	1925814	83.25558171053571	110	110	66.88225155216132	0.6803813148511214	222.09983872036486	0.8927261136414243	10.271525258103441	0.7435652509049321	8645.142740000001	96183.50689032189	8880.0
ERR1901888	4279003	3094038	72.30745105810863	104	104	62.55633020857798	0.8224574294317546	399.7092539959388	0.9176792039955279	4.028772474914809	0.8822160800565824	10085.473662	88786.61556688495	10180.0
ERR1901887	5940638	3392629	57.10883241833621	103	103	39.852528174681986	0.7773137726788333	85.44295242521513	0.8152967777582041	4.34581203762972	0.8713500221014998	25042.793566	240109.8758285644	10011.0
ERR1901891	2719682	1782379	65.53630167056296	101	101	48.22414401719617	0.8004789770467242	179.75275975746388	0.9353862284827236	4.028772474914802	0.8434259406692548	25138.732833000002	283813.82591882057	7908.0
ERR1901890	4557928	4121844	90.43240700599043	111	111	55.02672549919806	0.6066496270316217	243.82391596173252	0.7553519807514594	4.028772474914802	0.6440159471596758	21987.859179	261648.55228129734	5747.0
ERR1901892	2520249	1905443	75.60534693198966	105	105	52.10924576195157	0.6430741018859071	163.6266659311505	0.6918705722755424	4.949924697221388	0.7340146859290495	7092.43556	75138.02438170917	9658.0
ERR1901893	2200533	1383031	62.84981865757069	124	124	44.77797733502093	0.7261597050595492	232.6035101755692	0.8755686160713394	1.6174538231397277	0.7736445008324745	7980.269318	77105.61163155513	12316.0
ERR1901895	2790968	1766629	63.29807435986368	110	110	48.35702769297803	0.7853110355807803	313.45572822794344	0.95089408267826	0.762901253175196	0.8189001726053848	30837.348299	341239.19281859545	8526.0
ERR1901896	3217642	2214558	68.82549394867421	97	118	55.066452537908454	0.6895535184769281	222.09983872036506	0.825513440285177	2.7955312656297444	0.7525549709050509	11027.457187	112595.32449438258	10366.0
ERR1901894	3382642	2384474	70.49146791176838	114	114	48.84091941105217	0.5915115677521308	108.03270423934741	0.7293170656517016	8.149663707537231	0.6430620351017791	9705.891431	102235.16956406	10294.0
ERR1901897	2435401	1651385	67.80751917240734	104	104	36.83936908512615	0.4275876563149276	152.73208336407615	0.6957511412607095	0.9195630433365939	0.43085793369406966	11926.15495	119527.36299203166	10562.0
ERR1901898	2931512	2206040	75.25263413555872	107	107	54.90401880694579	0.737479081772179	275.75815074511155	0.7928892871157535	4.949924697221402	0.8512437391923471	7819.5077710000005	75618.50858927255	10026.0
ERR1901900	2686574	1912500	71.18731886782199	113	113	36.69334129705409	0.6450451235327452	207.5211277421051	0.8476312643347816	1.2361031046090167	0.6567986135766279	7817.388181	74366.06740070209	11129.0
ERR1901899	3629284	2752003	75.8277114714638	100	100	51.81918327414513	0.6306092209992631	130.4798827424753	0.710018600218384	6.3765452974514085	0.7134538299094072	7913.67531	78437.69430790114	10210.0
ERR1901901	3047533	2501768	82.09158030446267	128	128	62.74157459668025	0.5817260095742475	321.5928142845791	0.8437589617651282	4.949924697221411	0.6009647746435299	7523.442746	75541.67447932117	9164.0
ERR1901902	602803	465496	77.22191163613981	143	143	149.65577457058015	0.6773701020612471	548.0982694843872	0.8305900128075147	27.67922091258186	0.8078050189023773	5001.568799999999	77128.18309774307	8515.0
ERR1901903	2684636	1989997	74.12539353565995	118	118	66.86732775634486	0.4884490583144337	221.82486556889907	0.8689860051456206	14.282740006748526	0.464371607291535	9671.692136	84577.63013279015	9723.0
ERR1901904	3023199	1915655	63.36516385457921	122	122	51.64332651541834	0.7541256744775814	185.43152863455876	0.7425248239951475	2.7955312656297426	0.8927945471063147	32712.643210000002	301948.6583864961	7790.0
ERR1901905	3065276	1808876	59.01184754651784	92	111	38.11663725369198	0.7281115412489854	130.39995415447285	0.7358135033598814	0.9383653845072529	0.8319830497097815	28899.162510000002	295500.91291006457	9257.0
ERR1901907	1930867	1357656	70.31328413609016	110	110	66.88189405831157	0.7083514246386939	100.74477059198105	0.8325937605114098	15.068756091447792	0.8343387007661168	5477.5377929999995	57567.816601441285	11337.0
ERR1901906	2514812	2145647	85.32037384901933	112	112	55.44547726302279	0.6971074786345283	163.6266659311505	0.7102853594311442	5.861546685272353	0.840042683018669	11621.74224	124702.84403635486	8396.0
ERR1901908	4323530	3566447	82.48923911711033	104	104	48.719839973122184	0.6502825636410011	248.42244754161422	0.6911883927229671	2.1481724332942873	0.8043039507421417	8384.614024999999	99171.7151524648	8545.0
ERR1901909	1955448	1352179	69.14932025806874	108	108	66.81447873534313	0.7060054360857337	244.19935160289248	0.7415480497064219	10.630624956756177	0.8390844755933383	1694.0716669999997	19608.47963937572	11878.0
ERR1901910	844771	650790	77.03744565095157	118	118	97.24147950298605	0.6228825867748723	290.7855431737679	0.9001138558636821	22.474597638781702	0.6597885008248113	4371.28447	34597.38161723855	9743.0
ERR1901912	2477797	2025192	81.73357220143541	131	131	62.79431777598623	0.6549655895928008	198.73646443055972	0.8029853275887601	6.376545297451404	0.7168739561692499	9227.26285	91458.73813060192	8878.0
ERR1901914	2490531	2034477	81.6884832993446	97	111	48.553172240595316	0.6960470631328722	125.6324168469693	0.7728678557724747	0.4817549944881192	0.8212750142165317	40988.304908	498730.17993503733	4419.0
ERR1901911	3300872	1821275	55.17557178830322	96	109	32.64389762244694	0.7792828473844723	104.89402021659734	0.8403935477436904	1.3429833714002155	0.8422410161697365	54681.179521	561184.3908133701	8920.0
ERR1901913	4251142	2950748	69.41071363882928	121	121	47.58839858597139	0.6586495506092367	336.1581552889687	0.6172453473384191	0.4569243373997189	0.8293776865343193	21594.418404999997	261091.25760591595	8372.0
ERR1901915	3528096	2925512	82.92041939901861	110	110	46.06141606916963	0.6641106884474326	160.3540480930639	0.7781532931912086	3.2358572672639765	0.8178232727988881	10923.767190999999	104679.10890356403	8546.0
ERR1901916	3259542	2509154	76.97872891344858	108	108	66.8818475483574	0.6580165907395527	264.1076236556101	0.7841199188391506	4.345812037629731	0.8065535212368738	4913.83022	79494.97150060283	9569.0
ERR1901917	3999638	2993138	74.83522258764418	114	114	44.96758499687289	0.7109550731251665	200.94418877487854	0.8071438073999222	3.786478842493582	0.7791423030308096	9667.751997	117305.45299372957	9587.0
ERR1901918	2072966	1526335	73.63048887439544	110	110	55.10190673489521	0.6763867623659671	189.4732771456697	0.7219564373839461	4.345812037629727	0.7732147019499171	6425.158045	64686.23843061741	11114.0
ERR1901921	2008868	1723836	85.81131263975533	105	105	62.738679090887	0.6507047877928975	198.73646443055972	0.7565379522413861	4.243459464117752	0.7673052338624861	7275.019090000001	132708.2533872875	7478.0
ERR1901919	2757553	2228758	80.82375932575005	112	112	58.763519211189006	0.5623767630592279	283.76122285414124	0.6523365988501226	1.1693847903301184	0.6574833864871602	8854.688559999999	107834.69242830985	8903.0
ERR1901922	2077638	1695809	81.62196686814545	124	124	66.85593481651891	0.6763188764947834	166.99500529805863	0.8078259268391672	14.282740006748583	0.7696392156714412	7732.772132	93266.51074878039	8663.0
ERR1901920	4499719	3307951	73.51461280137715	118	118	47.32433419862249	0.7274003482961262	237.72507236984998	0.8804692366315696	2.7955312656297298	0.734596653401941	8656.458207	86151.1354458051	9957.0
ERR1901923	2794701	2356128	84.30697953018945	106	106	54.8620886767269	0.5145990869749923	262.2686498457386	0.7448282451476105	3.5960871895420596	0.5305469370066122	7381.400534	66407.9056977089	9284.0
ERR1903881	123047	98116	79.73863645598838	103	103	189.88810013388044	0.533824585705912	916.6859991944937	0.707672943137395	40.39077942673959	0.5482790164860624	90745.208	507258.7188595258	1580.0
ERR1901924	3294421	2550880	77.43029807058663	115	115	43.14919425532853	0.6324593124778574	95.71480410688503	0.7163239844722474	2.7955312656297444	0.7938370426557557	7907.380750999999	87319.15626295224	9900.0
ERR1903882	1244140	1070639	86.05454370086967	129	129	71.30441186772016	0.5577444506574584	138.02981649523238	0.7332930281453763	9.153166444444809	0.6866117492476266	94166.09079400002	671856.1870245176	3471.0
ERR1901925	3035518	2528469	83.29612935914069	125	125	48.80724267848878	0.6580749226629554	154.07988928104785	0.7990326988654827	1.6797134482980254	0.7618256658407807	10623.971956	114034.10220006957	9056.0
ERR1903884	1344187	1136320	84.53585699013605	183	183	22.351487272935753	0.78223876208067	31.381214186771953	0.8051104568014621	3.7864788424935716	0.8142301768919943	19766.80367	69362.16631510903	9761.0
ERR1903885	1695121	1347222	79.47645035369156	163	163	21.646934447847336	0.5385160995005447	39.71424262769278	0.8175681284828459	2.5214414766543047	0.44199493830899034	20919.697921	68383.97368217824	9059.0
ERR1903883	3950872	2558752	64.76423432599184	150	150	66.84559133126967	0.5984032891055737	138.2251477516539	0.6227036965579674	11.611469427994672	0.65115230230275	51217.093496	306948.4725280336	5665.0
ERR1903886	3741056	2917296	77.98054880760941	149	149	20.98228680174596	0.5773067971301342	40.291663970060824	0.8831098339332231	0.9383653845072552	0.4917323495504246	28039.486506	88498.77897694868	9479.0
ERR1903887	1331462	1185037	89.00269027580208	160	160	66.87097916927712	0.49955539102850266	138.02981649523238	0.7674031764310355	6.636654481366443	0.4402894225147603	139616.98945	625770.6638307936	2818.0
ERR1903888	2325776	2086553	89.71427170974333	144	144	81.28080281154583	0.375741696589515	313.4557284166703	0.520797382162508	6.495234551721345	0.3563389044783678	121650.71509900001	582270.7378717616	2550.0
ERR1903890	3194535	2594755	81.22481049667634	171	171	35.74840881204131	0.6082498621031145	44.77344201958333	0.8785721488161589	12.306947574637116	0.5594707770196735	20896.720889999997	71322.25524823641	8694.0
ERR1903889	2829668	2562632	90.56299184215251	143	143	81.32444217750412	0.6844948850390327	461.4111174681131	0.8518891594675209	8.944533253099577	0.6536966635770625	143672.007593	563114.202701362	2258.0
ERR1903891	1714118	1226780	71.56916851698658	194	194	59.132885031400335	0.6636051539866494	106.80065103816918	0.8317143311172722	13.549738596297294	0.6585143897927137	9760.39973	28338.431917398044	10535.0
ERR1903892	3427516	2513880	73.34407775193462	194	194	33.44345868404381	0.7290692937995521	54.88668424197742	0.8774688472435044	2.7955312656297475	0.7180729411480421	23531.64269	87258.69311554488	9715.0
ERR1903893	4837544	3063100	63.31932071315527	156	156	104.59573197215593	0.7652295855825658	388.7383520172695	0.8018747522013971	19.752525545587513	0.7969594218092863	33218.83548	134862.1693009985	7511.0
ERR1903894	1558397	1319673	84.68143868346769	148	148	62.63392699804168	0.6938529297621086	345.49283248865197	0.735134362426107	8.056016655040441	0.7621442329896193	136678.517509	566336.5558196544	3756.0
ERR1903895	1786489	1570518	87.91086874870207	145	145	58.692539562934556	0.545068700157995	183.71063354949948	0.6536020955889523	9.603268010413622	0.5242964026114536	141298.381465	586266.076504667	2474.0
ERR1903896	2539836	1934163	76.15306657595214	164	164	27.209849042160663	0.8316024625536653	53.8073575495531	0.9140452651882393	2.1979632795386337	0.8286057793090067	28070.170929999997	80388.71749445061	8507.0
ERR1903898	2300461	1713068	74.46629175630449	174	174	46.398272086302484	0.794051401470011	71.82663228911262	0.8981931988591411	14.330692581245549	0.8000236706144479	9228.523355	27370.90074837021	9748.0
ERR1903897	3641135	2838674	77.96124010782353	184	184	32.99298175508641	0.494889292423581	48.99487942582427	0.7615951631216453	9.372233610158005	0.4138799075892962	27579.409998999996	82356.24869945343	7983.0
ERR1903899	2122163	1901244	89.58991368712017	151	151	71.16535133064058	0.5660061547960672	283.7612228677325	0.507587234030678	9.37223361015799	0.6031865341817685	141380.700389	502916.06075969775	2340.0
ERR1903902	3336733	2425468	72.68990356735165	175	175	55.24175516037976	0.8326758752268438	122.72375551866025	0.8703543635648547	14.28274000674859	0.8778164323848323	21764.827458	68189.97311268817	8813.0
ERR1903900	6251906	3261507	52.16820278487872	153	153	66.87452195926895	0.6339770721562042	157.17307752780948	0.6233010558305888	9.910515360046336	0.8186220952455058	59838.417327	249698.64863744736	7482.0
ERR1903901	5750577	3217441	55.94988120322535	145	145	86.14853388112368	0.6595244025499527	313.45572822794344	0.8134893946967306	15.02155243993113	0.6394028710626464	47997.818096	186137.94927526198	8303.0
ERR1903903	4538	2553	56.25826355222565	251	251	15554.858470999654	0.0067406669689863835	inf	-inf	45381.6659412889	0.019464716642978823	4548.8589999999995	37343.14545586459	1317.0
ERR1903904	2215318	1545885	69.78162954483284	176	176	31.315756737880804	0.6196862049273878	53.081102484826474	0.7204260201657613	5.934242592787582	0.6186954870348238	20467.561169999997	60153.68135467098	8233.0
ERR1903911	1606842	1408516	87.65740502177563	135	135	105.70313419540255	0.6726108259844594	378.2966381608558	0.5172597959921428	12.285599521377497	0.7595689359984873	176917.630727	651608.9276764739	2727.0
ERR1903910	1988191	1435083	72.18033881050664	196	196	42.56992138932132	0.6309729920861334	49.641390802263516	0.7999300633434802	20.161571402911775	0.5773919842421339	12895.020261999998	38738.271785750934	8632.0
ERR1903905	3614019	2071821	57.32734111248446	163	163	106.18356086990582	0.620004385401203	499.9660870465113	0.6742382965912156	9.965543869170626	0.6427986211189965	26174.48785	167051.83858554627	7691.0
ERR1903909	2235545	1680768	75.1838142376915	196	196	45.31618296237088	0.6394627685083539	76.96850269856401	0.9081284132007572	11.357630487206595	0.5925011014699514	25497.461603000003	73813.78930124002	8302.0
ERR1903908	2454990	1844190	75.12006158884556	159	159	36.245027233095406	0.6450132098162016	64.16879720682303	0.8866015563622062	8.025528917952682	0.5706105880426448	15607.283302	46132.01894636101	8929.0
ERR1903913	1841633	1628617	88.43330891659737	153	153	71.21818217217093	0.6947823926006257	298.06692844563224	0.8743941684204717	8.76135144927317	0.7010402204844024	139887.070561	609775.2917487838	2364.0
ERR1903907	4527133	2397911	52.9675403837263	174	174	54.28552051267172	0.7020047387040728	232.60351018657337	0.7185041371566254	0.8672779279864448	0.7617915159579537	47282.97403799999	204739.97389053152	7642.0
ERR1903906	1310452	1095044	83.56231285083314	148	148	91.89539901836598	0.7223622802018083	358.6185340953947	0.7839467303235993	12.637160888922633	0.7693179152055611	184761.127545	673365.1704039302	4850.0
ERR1903919	1726175	1535628	88.96131620490391	148	148	85.40979105258151	0.513353291653759	283.7612228677325	0.5763424950360992	19.689504148899076	0.668223150329479	137934.278239	571104.3060666432	2208.0
ERR1903917	2124296	1906686	89.75613567977345	135	135	58.84903545928871	0.551961054918245	367.3929891177966	0.3521076022616394	6.0582181701084075	0.6630998898940086	85077.50684799999	492126.3619297063	2000.0
ERR1903915	2517702	1794794	71.286991073606	197	197	40.112434622484784	0.708930251413893	58.872954175938325	0.859594465068496	7.022180494011796	0.6859853779642652	17056.35282	49291.00576012493	7907.0
ERR1903914	2790364	2007363	71.93910901946845	185	185	43.578393493887674	0.7107392587631922	69.66578604030381	0.8896691316346217	9.372233610158027	0.6653947824567661	13051.38672	38935.9987144294	8311.0
ERR1903916	3056266	2287094	74.83294974979272	179	179	48.33641280222243	0.7612045976465497	168.61933047026625	0.8579418001872569	3.5960871895420548	0.7783976364432248	16929.407839999996	57979.49752893342	8359.0
ERR1903918	1896571	1694397	89.34002470774887	152	152	55.134181353333744	0.4951762081727027	118.89635818614909	0.3896361712730708	3.6738195672128833	0.574806553123003	144743.451411	586010.7766283503	2350.0
ERR1903923	1730276	1373685	79.39109136345877	136	136	71.0869076285074	0.6255183870436698	125.63241684696952	0.601625423565073	15.900268704983908	0.6840823720656733	162989.369083	733242.3859098676	7428.0
ERR1903924	2810979	2035616	72.41662068624491	148	148	111.30255320340461	0.6101567404856243	596.3823497363986	0.7435507561637816	11.07988668724769	0.6305924459333399	100426.25335300001	441205.3228084714	3269.0
ERR1903920	2143514	1588185	74.09258815197849	206	206	54.9223725264134	0.6187880764492253	86.85494932097669	0.7119887224817153	12.458512782137074	0.6518520270529167	15993.738859999998	48959.77741649704	7951.0
ERR1903925	2193926	1961480	89.40502095330471	148	148	71.30118629530824	0.5679798747351782	260.48817789394167	0.4917078110256636	7.649980215784272	0.6122848987532361	171075.03682600003	608060.55312123	2335.0
ERR1903921	2749338	1958519	71.23602118037142	216	216	37.88879592696066	0.7244966068289133	63.247664661046535	0.7253727134328642	10.631444987060137	0.7730630665224368	15901.065199	46507.293609271015	8356.0
ERR1903912	1817207	1621174	89.21240122891888	133	133	71.35287778974558	0.7304191396704753	302.3763888073082	0.714068103702686	8.291510505108143	0.8154701358308413	145176.69183999998	603662.8357464	2369.0
ERR1903928	1474398	1148696	77.90949255221453	159	159	49.35194942555055	0.560126281943771	69.66578604030374	0.7303968262111267	17.166862819022118	0.5462034032762157	16210.117729999998	68980.5239125804	8153.0
ERR1903929	1714797	1509220	88.01158387844158	135	135	97.95190076596393	0.5815096159999877	457.8513720224038	0.7851206614953382	14.226163120874865	0.5749699657281832	128003.50804799999	506951.0682529235	2379.0
ERR1903922	4405339	3330875	75.60995873416327	175	175	37.27075572944347	0.7488426768714246	97.78131775315642	0.9104577339685959	6.444255327301973	0.7170814490312928	18560.4448	56345.78564234611	8372.0
ERR1903935	1601419	1398909	87.35434011960642	144	144	71.28036847317641	0.7221451748690713	149.21631277947716	0.7483009100600627	14.173386008597717	0.8249003426981621	145819.93965000001	723594.176551084	3767.0
ERR1903937	1553408	1425003	91.73398102752142	146	146	86.84728873930831	0.606245249318506	368.2639838280795	0.5211510102586812	5.262137048407555	0.710791253619269	166902.02923	725535.0046998907	2790.0
ERR1903932	2061862	436747	21.18216447075508	146	146	45.5611487359938	0.6855417350884456	91.30212519067817	0.7742910185902314	12.306947574637132	0.7155988719495043	28264.95487	84425.9247170679	12170.0
ERR1903930	2961970	2676405	90.35895029321699	165	165	66.87903186055667	0.5744176311197869	203.11322494517322	0.6318286342634182	6.410377349051956	0.6158453812582054	95300.560116	328706.9706799054	2331.0
ERR1903927	4022251	3065952	76.22478060170783	194	194	62.837696581243705	0.7048546039611447	106.14331719598624	0.753034368991233	20.161571402911715	0.7380291462269113	14713.588214	44562.30876875627	7726.0
ERR1903931	5120202	3816874	74.54537926433372	190	190	66.87785064525974	0.7048166523968594	108.7121411014799	0.6947380745415493	29.86765677925339	0.8277335869195467	18481.098802	75247.33173937624	8437.0
ERR1903939	1496857	1202733	80.35056120925378	172	172	48.20296238937987	0.5658001372525443	91.30212522400454	0.8380122384728298	9.910515360046366	0.5423756229605762	13243.58757	44076.96246633261	7761.0
ERR1903938	1849751	1491162	80.61420158713256	169	169	55.434693778380726	0.5736806787123886	92.97542192662614	0.8416430701612331	16.604351950585123	0.4850277214752759	20734.91939	79938.26171302515	8174.0
ERR1903933	2147805	1707103	79.48128438103087	214	214	37.679620575464995	0.8416167937216993	56.069432029602716	0.8848491664170925	12.306947574637132	0.8596231837593494	16506.91902	51123.63824655559	7995.0
ERR1903936	5423161	2836610	52.30547276763497	169	169	81.42581266814508	0.7662072866249893	411.4343427113705	0.9191278114491556	11.357630487206697	0.7299419160571189	39777.613515	148981.7247510575	8125.0
ERR1903941	1771177	1566583	88.44869823851595	148	148	75.7154113911337	0.5929953741459206	290.7855431737679	0.7392342912632037	12.306947574637126	0.6571720360221049	108878.232465	588933.4598653311	2431.0
ERR1903940	1800243	1441588	80.07741177163304	146	146	36.18557351772572	0.6531094385675918	52.65229503700796	0.7965667633360888	6.9375752674803595	0.6211447391685437	15196.683932	55324.97488099106	7922.0
ERR1903934	3513205	2800919	79.72546435519703	179	179	32.924283907840575	0.8112610522326528	56.853054735592416	0.8918604123270705	6.9375752674803595	0.8019779079590378	15020.099005000002	47807.7128547572	8004.0
ERR1903942	1623678	1420812	87.5057739280818	134	134	76.22743129763295	0.565476922355022	294.7275746449038	0.7514504971044963	7.813063210119261	0.4991720133219131	163244.971647	602908.0945661817	2929.0
ERR1903926	5170944	4140518	80.0727681444626	207	207	33.23602018326196	0.8168514840781638	73.45570760949785	0.9343889317835634	4.654395322542441	0.7794945648265856	15749.456360000002	47193.766898953414	8437.0
ERR1903943	4911610	2708649	55.1478842986312	152	152	91.62784280865537	0.6923959300703729	266.8467131417903	0.5432853418938196	23.38922579328074	0.8030620579721003	51308.040164	165121.47516040047	7578.0
ERR1903946	2185530	1692126	77.42405732248014	174	174	33.28819900733547	0.6699357699343044	49.641390802263516	0.7956421861292834	12.511268814638095	0.6752286644027918	6758.578373	20320.340743661003	9545.0
ERR1903945	2223114	1680703	75.60129619983499	163	163	59.089686981287564	0.7704648899823149	123.34733956462307	0.7881847128909758	15.742654178648925	0.8160790512686492	18601.453313	54417.95301198011	7817.0
ERR1903944	3860189	3150407	81.61276559256555	160	160	26.8938495310478	0.8064731440086353	61.90983954785017	0.8848564922865223	4.433129633119821	0.7981239725388691	20026.560474	53056.3822359672	8296.0
ERR1903947	3700570	3042509	82.21730706350642	156	156	80.3676907228889	0.5557480757482093	270.43382934499783	0.4096028209069993	15.012682538566896	0.6648990055599993	60682.492967000006	296755.03012756625	2938.0
ERR1903949	3101130	1891667	60.999280907282184	156	156	112.29853177134402	0.7883803046885299	565.6822010538998	0.8893390930387789	21.580163867847496	0.8053674988936973	42700.474549	187516.57225337083	6659.0
ERR1903948	5004577	2707042	54.091324801276905	148	148	85.8021200427365	0.5990987031433438	203.11322494517339	0.512781670808971	22.474597638781702	0.7395144348409736	40510.436442	136670.08603165587	7763.0
ERR1903950	3251930	2502532	76.9552850153601	164	164	49.01561744456489	0.3642770675288501	100.74477059198095	0.6269543054578849	8.149663707537258	0.33791185417632	32581.451625	105898.97305580707	6948.0
ERR1903954	1440311	1287232	89.37180928285628	161	161	71.030313706902	0.5633189922890802	198.73646443055955	0.5310832559576485	17.166862819022157	0.6548494898769994	133590.489378	747514.5200697832	2768.0
ERR1903953	1747088	1554975	89.00381663659759	127	127	71.30441186772023	0.6928909272084787	149.21631277947716	0.6260893399090298	12.45851278213708	0.7807464817671028	109737.39238199999	519463.0599191549	2021.0
ERR1903959	2064343	1570203	76.06308641538737	153	153	76.1469684441616	0.6514171075884612	238.10593696831035	0.6410488268718774	11.079886687247665	0.7603185975352205	143317.453216	630605.6206193536	3246.0
ERR1903957	2714769	2138220	78.7625024449594	198	198	33.71418986936198	0.7408287440559291	58.047000604922154	0.8249320865203597	6.444255327302039	0.7482322186211282	21119.43222	58446.788790829974	8632.0
ERR1903956	3207244	2079747	64.84530020166848	137	137	28.63464795330802	0.7168965218597593	84.78600213379525	0.8732750914407599	3.1427848410661974	0.6595132853928084	241380.769998	873857.793884668	3682.0
ERR1903951	5288968	4321423	81.70635556879905	187	187	51.91356116405774	0.7395280171679788	181.51515803155718	0.6900689254765914	4.949924697221398	0.7908300416809247	27119.815699	77893.30188319177	7138.0
ERR1903952	3569376	2880868	80.71069004778425	187	187	51.77449122362911	0.5652478273209508	132.98964114027456	0.8166777281310985	6.3765452974514085	0.5318068058385373	19559.69502	55499.19009949707	8338.0
ERR1903964	1989	1149	57.76772247360482	113	113	2152.5325861572446	0.31780829342162786	7943.627699446184	0.4407556550633295	2295.0579305118467	0.2788739058203264	17583.811	82874.55510359463	675.0
ERR1903955	5650082	2979141	52.72739404490059	147	147	66.79342874911785	0.7441598417094554	205.63909031678094	0.7658534675622093	11.079886687247695	0.8250383038400395	46791.981858	183468.16131636337	8062.0
ERR1903961	1627776	1482714	91.08833156404812	160	160	71.16892024707512	0.5371603307152222	186.39026543792286	0.3962737592857219	10.63062495675626	0.6062650901648944	119519.962504	499107.42212453834	2043.0
ERR1903958	3835207	3173184	82.73827201504378	159	159	37.8346919270464	0.7459148698772444	78.85184835567081	0.75300023997805	4.028772474914798	0.7972589070487954	17191.802141	56342.30541595216	7711.0
ERR1903960	5772598	3074153	53.254236653929475	158	158	91.97275049904788	0.6384249786385732	630.0598785059418	0.9108309502420361	12.306947574637105	0.6260483294627257	41506.062858000005	151129.34326297467	8183.0
ERR1903966	1565377	1422821	90.89318419780028	125	125	55.24839589010778	0.6595573927347919	155.3030357039821	0.7212795638910997	6.954997067578029	0.7470755442358052	166852.216413	688893.6201492732	3014.0
ERR1903963	4699918	4039893	85.95666988232561	174	174	43.36406631400375	0.7722608187109955	121.09310732272378	0.8716329070932007	5.576204584709486	0.7537621696060207	18819.623188999998	51117.589529237186	7369.0
ERR1903965	2517812	1821966	72.36306761585058	148	148	105.70313419508147	0.6771460163209458	422.7599691147419	0.7769447563997711	16.007297076481994	0.7392847691017091	104263.566254	442324.68561045045	2940.0
ERR1903962	3964558	3253334	82.06044658698397	211	211	40.83997573854267	0.7754367687163977	71.82663228911262	0.8066841122412958	6.937575267480385	0.7907506143337809	17120.188055	42608.10147066145	8042.0
ERR1903967	1866568	1715043	91.88216019989628	119	119	86.41747234837587	0.46483064482230324	444.9752744981646	0.6876263426936002	7.649980215784268	0.4294551409505453	115712.23226	507424.2923524958	1716.0
ERR1903973	315571	241791	76.62015837957227	116	116	199.58840101284653	0.526401522566501	531.3159470143299	0.8242064318408149	49.96936004206292	0.5012507206734251	58702.51153999999	548668.3116046631	2348.0
ERR1903971	1520511	1400423	92.1021288237967	130	130	71.29682225632764	0.5266336261780848	591.1333253539154	0.3515040098634442	4.654395322542434	0.6491239790970132	165989.55353	801573.8300982043	3276.0
ERR1903974	1487753	1245993	83.74999075787446	174	174	45.775145636041785	0.5496796801901994	51.93075806253847	0.8667112164476325	7.329624870047985	0.5039409443473465	9672.36216	49696.69860654209	8239.0
ERR1903975	1240706	1046301	84.3310985841932	167	167	81.24619943886992	0.743502091203577	193.64637559012917	0.7826925875811662	16.00729707648205	0.7939354005077319	11027.741482000001	56838.28034362024	6276.0
ERR1903972	3475512	2475243	71.21952103747591	160	160	54.896246122304085	0.6933623048027424	200.9441887476223	0.6978945427757084	8.761351449273162	0.7558622687838823	110422.406139	493336.8511617163	3567.0
ERR1903969	4196581	3638567	86.70312809403656	153	153	48.92281667903272	0.7360607485760327	70.7358958326268	0.831546325393144	8.497622294456574	0.7516427234728035	7743.109676	44927.85237766905	7761.0
ERR1903968	4790430	4133619	86.28910139590809	159	159	30.140714296760194	0.7686123342240224	55.65633371589002	0.8254866310029396	5.299355870288824	0.7883083209648406	19436.62424	54915.708849458984	7881.0
ERR1903970	4119501	3513621	85.2923934233782	165	165	42.7787889083885	0.5778647692686351	76.96850272481123	0.8297858669323448	12.306947574637078	0.503110254823874	33055.881582999995	88361.10627325883	6873.0
ERR1903976	1655129	1404427	84.85302354076329	197	197	59.12807633116069	0.7101693238463818	116.75477587880135	0.8166568639131342	16.459194183413445	0.7202085473334235	9460.2099	30662.21465863814	8121.0
ERR1903684	806250	600795	74.51720930232558	147	147	62.71187049405363	0.6371454377088315	73.4557076094978	0.8404523435145298	29.44997064221567	0.489507906792515	60435.654489	154540.7828172494	6777.0
ERR1903701	784076	535937	68.35268519888378	136	136	58.96640345385718	0.6855037401756222	174.03627250597972	0.6644553313091389	7.546744681246675	0.7289616631341197	120753.55383	355763.90815870505	4608.0
ERR1903720	1327954	758997	57.15536833354168	144	144	71.29267365617571	0.6876208277579658	161.75917230322258	0.900540272367766	16.762762652475203	0.6257571407048458	82873.96372	247008.83315346763	5667.0
ERR1903685	594787	430465	72.37296712940935	153	153	55.463226470130515	0.6583179721207186	91.43284469777731	0.7167148052367773	16.604351950585187	0.6779274696696314	107810.40353	353642.2286984163	3667.0
ERR1903690	650112	382821	58.885392055522736	147	147	76.149548567244	0.3839211374840277	177.71851947791353	0.6931202814364082	9.153166444444771	0.3427391930629907	142510.778	474432.14709880826	3941.0
ERR1903691	684654	404638	59.10109339900154	154	154	62.82461008288054	0.7328627832622066	170.46336297077332	0.8422946435721734	10.271525258103427	0.7324295655829584	150662.8121	481074.56882365426	3677.0
ERR1903713	507262	329246	64.90649802271804	135	135	55.49037662606671	0.7234207813392834	87.01205734042625	0.7590461420467802	15.021552439931217	0.7639180320819512	170478.2506	629595.6342346178	3462.0
ERR1903695	1914738	1575294	82.27203930772774	159	159	55.37377331330899	0.7641438828486232	92.97542192662614	0.8207767756689628	15.021552439931156	0.7710369741407943	27953.68236	80330.65338478648	7569.0
ERR1903714	412493	327663	79.43480252998233	166	166	55.63627555508456	0.6863721676556886	97.35315959752273	0.6667668797040207	15.74265417864889	0.7710911092224553	217792.39834	784855.0378375989	1834.0
ERR1903708	1734526	1449744	83.58156637605894	178	178	85.11671650229245	0.7041203778024686	135.419149992443	0.8508241652054128	36.12372655635894	0.68012145659854	16330.21342	46357.739754278504	8357.0
ERR1903672	1607323	1345079	83.68442435030171	159	159	58.61564100025411	0.406383990498982	72.3359647980445	0.6485018724624586	17.171605248080983	0.33775532129003055	11401.790433000002	63848.81150419194	6477.0
ERR1903674	1164077	685532	58.8906060337933	90	110	43.093222811499416	0.7622142592258943	102.50113613678144	0.7638371382137084	4.02877247491481	0.7934372054689449	127989.10413	427667.5448156372	6578.0
ERR1903721	2172266	1900081	87.46999676835158	156	156	66.88087474873912	0.713932098698405	152.21551829242304	0.8148365281788325	15.814899512362707	0.7208584771989218	16431.35725	45506.97728189249	7467.0
ERR1903682	2443527	2129890	87.16457808733033	168	168	62.41266254479391	0.4224305790074574	76.9685027343557	0.7720144516718429	16.33412535132006	0.3180353187639169	7875.82438	33674.88545246705	7193.0
ERR1903675	2812837	1779329	63.25745146270474	135	135	40.7878754748364	0.6683561331020397	72.93880332479604	0.7050785533500485	6.937575267480372	0.6798487471030414	167777.396731	617803.08520902	6324.0
ERR1903697	1700714	1429253	84.03840975025784	160	160	66.87529246222155	0.414611405799223	121.09310732272367	0.6817534730212986	17.621950197779725	0.3688084076979622	24402.34648	67339.08341552585	7522.0
ERR1903719	3063833	2659407	86.79999856389038	147	147	66.81158621027186	0.6337669432400658	125.6324168469693	0.8136141028753556	15.021552439931197	0.6288286624297352	17591.213502	50080.74577262541	7556.0
ERR1903677	960090	670960	69.88511493714131	153	153	81.43488942191833	0.7765599062858095	268.8856472071195	0.8297599827346768	15.036445629590661	0.7915118235921963	59831.383948	216086.82407772026	6249.0
ERR1903683	2185339	1721995	78.79761446622241	174	174	62.832689803012194	0.7354794604457257	177.71851947054955	0.8143363606131215	12.30694757463711	0.7502779818738403	17948.2862	45400.60876668558	8114.0
ERR1903689	771441	593971	76.99500026573645	172	172	62.84265066182388	0.774448018941939	157.17307752780948	0.7786897075303049	13.659896950630497	0.8186826044558988	92106.4664	314855.72604422685	3172.0
ERR1903711	2467089	1794638	72.74313978944416	147	147	48.74597357357323	0.7309723482127632	100.74477059198095	0.8853073664329176	4.749974540724761	0.7368731300855098	107512.516	313210.3214752465	5338.0
ERR1903722	1937519	1523530	78.63303534055666	147	147	52.02746674520825	0.6977689194221739	138.2251478100025	0.718826132853922	11.259436416968265	0.7386318695781031	67262.49110000001	231001.38724977736	6041.0
ERR1903724	2830002	2487717	87.9051322225214	167	167	71.15301649910297	0.7195399111842685	138.02981649523238	0.8297721641344771	17.621950197779718	0.7171389331516378	12503.02647	32971.3110035788	8314.0
ERR1903710	2368853	1955617	82.55543927799656	169	169	62.81053898934303	0.5308801196456883	74.07324972073381	0.7331066879997346	22.26479566170518	0.4860426612776327	9947.579086000002	29537.019090633574	9157.0
ERR1903673	1096842	750228	68.39891251429103	153	153	86.5253336410124	0.4601879886285165	161.75917230322287	0.7832536706390784	26.306801645630287	0.3537554291037235	63698.277279999995	216711.0002747336	6215.0
ERR1903680	4527366	3956322	87.38683817477975	146	146	58.96220010758165	0.7385587942549265	125.66148738307454	0.7896138055190047	11.357630487206626	0.7556395499937624	27756.453569999998	78377.61759872388	6907.0
ERR1903679	3378585	2917978	86.3668666024386	174	174	58.81120628122954	0.6026614406814637	149.21631277947716	0.8577020381566801	5.816847591027548	0.560942034736265	14611.337	65315.5612553744	7177.0
ERR1903687	2016050	1757064	87.15379082860048	163	163	52.05158136834906	0.8014025831891923	69.11696488568363	0.8534153314179749	20.161571402911733	0.8215059633120648	18303.80218	50070.74721075917	8474.0
ERR1903696	1713490	1410927	82.3422955488506	178	178	62.792060951179856	0.4256969102836758	168.61933046329892	0.6320235461413379	15.742654178648918	0.4285324293288313	25225.639475	82888.7846568619	7171.0
ERR1903706	5440168	4563544	83.88608587087751	167	167	43.24736678685329	0.7158307378451257	77.61917647728666	0.7375471047387415	9.372233610158018	0.7395746994956659	10029.546033999999	51630.428279084066	7323.0
ERR1903725	838290	487046	58.09994154767442	132	132	75.91596636781507	0.6434448475610484	237.1566410085836	0.6120467264286084	9.199599752629583	0.7001932225504658	109403.74625	368840.3866991477	3593.0
ERR1903694	5877222	5185159	88.22465784004757	175	175	55.522972898799765	0.4873423044799428	127.98600217868731	0.755112522739888	6.37654529745138	0.42049990460695347	12121.372642	44899.16338820889	7431.0
ERR1903698	2083377	1657732	79.56946822394603	153	153	28.51244446636532	0.6177905637545605	39.475476357620956	0.8628907720562715	5.576204584709493	0.5679967934434306	97178.99961	282541.03617074003	6294.0
ERR1903671	1780349	1550375	87.08264503195721	153	153	76.46802524515843	0.5641837324148519	143.77033671739508	0.7115025380853081	10.218126680462786	0.5643393078695115	10810.38018	75175.62971373461	6498.0
ERR1903703	2637075	2163833	82.05428362864157	190	190	85.3382109967409	0.712893935971605	226.6166715036894	0.834771245639201	21.806999468141157	0.7189202979929119	17794.8191	47616.82998849669	8081.0
ERR1903678	2859566	2454343	85.82921324424755	169	169	59.136077853812125	0.7440705399012298	114.66615385028827	0.8541394460201422	17.864057734769652	0.7451572610522718	15887.14214	73886.6586627687	7125.0
ERR1903715	1510283	1064158	70.46083416154457	151	151	55.01925794563429	0.7816235452174697	179.752759864827	0.814009422568933	7.546744681246696	0.8055525073451696	71024.01662899999	217269.1062942509	5471.0
ERR1903676	3117057	2718291	87.20697119109467	174	174	36.33359389882632	0.6806149107718055	77.08636316904054	0.7386956892533363	5.8135299128635705	0.6802585875965198	15795.693843000001	40182.422240674925	8346.0
ERR1903681	2656387	1074326	40.443128203834746	133	133	42.85766051950375	0.7645188573013404	109.97014706867947	0.854527282084974	4.028772474914802	0.7531279784437771	92953.189657	333200.56037728133	8983.0
ERR1903727	1725955	1229910	71.2596794238552	154	154	75.79743316540183	0.707712581382835	155.30303570398223	0.7310266924965143	24.269002675080174	0.7879325273980687	14253.660170000001	43313.73595581955	8436.0
ERR1903731	1550278	1297996	83.72666063764046	175	175	45.69081164089629	0.8284013772943313	125.66148738307454	0.9017856514233997	3.5960871895420676	0.8381149980835444	50169.440299999995	136175.91538257248	5366.0
ERR1903707	2373346	2040965	85.9952573286828	183	183	46.22840690187343	0.7489105297711329	114.66615385028827	0.7423942793059982	6.444255327301958	0.8057066320509025	16856.76431	44308.80128402738	8007.0
ERR1903700	2500358	2226251	89.03728986009205	174	174	43.30430573279933	0.5478450970700988	82.87467160206027	0.7252090875943913	5.33888121437315	0.5131189523370396	20717.507672	56869.235589180294	7687.0
ERR1903709	2260425	1986707	87.89086123184799	152	152	52.23262806371865	0.7061222322019731	97.35315959752282	0.8090448008149826	10.271525258103418	0.7117650868462958	19393.2961	47009.69308872728	7226.0
ERR1903726	962913	599814	62.291608899246356	139	139	62.734285823961095	0.7353551255428497	149.65375320920563	0.8116557371066856	17.38815421158727	0.7070523762817985	96638.26596	295427.7797175018	7102.0
ERR1903712	3080446	2657379	86.26604718927065	153	153	45.941640112541265	0.7113655161919817	81.39936766698138	0.8704097842960093	12.306947574637139	0.6841903207461972	17376.619860000003	44087.68418884447	8331.0
ERR1903723	2920879	2524769	86.438671372556	170	170	55.04063230844745	0.5371781771081634	74.60037590827844	0.8529061145727864	18.821811640266844	0.465076477238257	19266.144264000002	53483.68876445293	8380.0
ERR1903705	3616814	3115687	86.14451835233993	164	164	36.30231772288858	0.5476623455982472	71.82663228911262	0.8170358828311093	6.0582181701083995	0.5092178228940707	19079.495300000002	49353.84982762751	7910.0
ERR1903718	3122036	2119448	67.88672520111875	164	164	42.53505050090483	0.7322018909609747	103.05946892876801	0.7991815727459218	5.338881214373145	0.7331515208528075	80709.62644000001	237594.10103167087	6593.0
ERR1903699	2748409	1981271	72.08792432276273	149	149	48.75049471096863	0.49709419927855825	118.89635818187699	0.5903224999900093	3.8794623715784025	0.48440645166281904	73411.81839999999	242715.92381488846	7060.0
ERR1903728	3736793	3236273	86.60562680351843	182	182	55.36785471427237	0.5292899560697109	66.09025569550224	0.81862908391423	19.752525545587293	0.5131007380410147	28296.95191	78102.87259421404	7333.0
ERR1903702	2437409	2102135	86.24465569791529	169	169	66.87788641822704	0.7877472137880233	217.11695207653617	0.9239093298388811	12.306947574637094	0.7763868605801882	14627.45288	44613.17286532345	7933.0
ERR1903688	2468706	2154880	87.28783419329801	159	159	37.69247518349574	0.816674851464505	70.16748784596716	0.9029901369152852	5.338881214373144	0.7990424827997713	18868.637463000003	56577.70953923845	7722.0
ERR1903704	4138638	3613135	87.3025135322297	148	148	45.83855686371014	0.5352342102911484	84.06386797119247	0.6323978502769781	12.30694757463711	0.5334206388908824	17164.828118999998	43466.37658204652	8067.0
ERR1903693	2650082	1690286	63.78240371430016	132	132	55.44279861420217	0.6170854629731785	127.98600217868743	0.6818531265939747	4.749974540724806	0.6243529442207566	104026.5423	365248.3763329291	5967.0
ERR1903686	3449668	2970700	86.11553343684088	178	178	35.778864456801415	0.7099554421059722	89.9256634070902	0.6943043001963298	3.2358572672639765	0.7565537223614661	29235.988313	81223.05433728623	7194.0
ERR1903716	4812589	4232762	87.95186956542518	165	165	40.24969024674229	0.7142715413016089	70.16748787314813	0.5833690307970826	7.546744681246692	0.8284622396978406	32039.404196999996	89302.28103705712	7016.0
ERR1903692	4393670	3785145	86.14996119417253	174	174	59.06026800545007	0.6258468424275893	110.63947724834068	0.7643977986197437	9.910515360046384	0.6237708292695788	22139.543565	60699.205231753	8475.0
ERR1903729	3614313	3246810	89.83200956862343	153	153	51.943591196082856	0.58390679366074	108.03270422804249	0.7747410404082422	8.944533253099653	0.5095147205527755	14572.144564000002	40761.6198776112	7762.0
ERR1903730	3461065	2029197	58.62926584736202	137	137	42.25435167883828	0.7132350476720507	76.9685027367418	0.6771359566019053	7.022180494011728	0.768696328895635	67067.606934	209859.2455340834	7647.0
ERR1903717	3779019	3362625	88.98142613201998	159	159	75.8273490953551	0.7662689084224545	174.03627250597972	0.7723008796121001	17.621950197779757	0.7943195622773548	19389.128346	47768.53123986337	7413.0
