# Supplementary material for: Comparative analysis of sequencing technologies for single-cell transcriptomics
Source: Genome Biol. 2019 Apr 9;20:70. doi: 10.1186/s13059-019-1676-5 (PMC6454680; doi:10.1186/s13059-019-1676-5)
Supplement: Supplementary file 7 — Table S5. Single-cell library statistics computed from randomly downsampled 1 million paired-end sequencing reads for mESCs and K562 using plate-based Smart-seq2 protocol and sequenced across HiSeq4000 and BGISEQ-500 platforms. (CSV 82 kb) [file 13059_2019_1676_MOESM7_ESM.csv]

	num_processed	num_mapped	percent_mapped	global_fl_mode	robust_fl_mode	detection_limit	accuracy	detection_limit_ERCC	accuracy_ERCC	detection_limit_SIRV	accuracy_SIRV	ERCC_content	SIRV_content	n_genes
CL100029124_L01_11	1000000	831051	83.1051	159	159	51.99175831273988	0.6466015431656676	168.61933046329892	0.6532765826158122	9.797068683821912	0.6972037499370968	18263.77421	76938.11903423842	7037.0
CL100029124_L01_12	1000000	834649	83.4649	149	149	66.86534042824128	0.5021947790392659	94.11278959941443	0.8336237079556842	17.8860150780079	0.40858262382145516	10891.07537	41322.03255681138	8244.0
CL100029124_L01_14	1000000	852299	85.2299	138	138	51.62118396856031	0.6024202653437125	82.71641487934029	0.7835947598207914	10.302153368733954	0.5618464173098158	19109.41487	63499.48042064806	6762.0
CL100029124_L01_15	1000000	824993	82.49929999999998	138	138	71.22410001496308	0.7416674319842479	155.3030357039821	0.7508228860279331	19.32305707865596	0.8101629180422895	16553.73089	67796.99380838056	7018.0
CL100029124_L01_16	1000000	789843	78.98429999999998	138	138	48.44171853039647	0.5649892370682835	132.98964108012436	0.8436530269450848	3.879462371578405	0.5043594310001954	11307.426150000001	40158.01850849389	8870.0
CL100029124_L01_19	1000000	846305	84.6305	148	148	48.9818714567701	0.7038670807540611	152.2155182924229	0.7932998372199089	7.492147015325557	0.7129244848866476	18145.50708	62493.86912262905	7368.0
CL100029124_L01_21	1000000	870306	87.0306	148	148	71.2255593117905	0.5924253212349004	135.57035346394454	0.862538884261201	24.269002675080248	0.536393662448091	10873.33199	40779.99499106412	7387.0
CL100029124_L01_2	1000000	834741	83.47409999999998	159	159	71.1907190204895	0.5499080278862596	152.2155182864296	0.8271357563074327	20.161571402911587	0.5493323393915728	11588.0235	38970.94428322085	8035.0
CL100029124_L01_22	1000000	858875	85.8875	158	158	37.692475181866165	0.6335430610701266	72.3359647980445	0.7129009360814977	6.389302238011288	0.6333940468035362	15852.2137	58255.63244546555	7148.0
CL100029124_L01_26	1000000	854355	85.43549999999998	148	148	33.32831656418145	0.7187591787360288	108.03270422427416	0.6991599098638157	1.354776038049578	0.7665583445888312	21062.29137	73245.54154754593	6924.0
CL100029124_L01_27	1000000	817122	81.7122	149	149	45.885917319943665	0.37901132311231617	59.66188690791934	0.9024568732817909	6.495234551721319	0.2410903033393732	85705.06109999999	279028.351707147	5818.0
CL100029124_L01_30	1000000	882422	88.2422	159	159	52.238223317517516	0.44589717243784777	130.39995415447285	0.7757914458490164	6.389302238011316	0.405219778898131	21044.54219	68434.96994133224	7051.0
CL100029124_L01_29	1000000	808241	80.8241	149	149	58.65589846717299	0.7490646548322908	135.10744965641365	0.8145178152015605	15.021552439931137	0.7518223346346863	52819.916639999996	212233.63415598954	5530.0
CL100029124_L01_31	1000000	866219	86.6219	149	149	58.93676749041807	0.7502877180048297	106.14331719598634	0.8650192134280666	12.637160888922605	0.7411977203338944	17829.93216	56727.82166907869	6985.0
CL100029124_L01_3	1000000	823774	82.3774	158	158	48.6371931314739	0.6343943095881753	82.71641484523069	0.7334676938890923	11.357630487206604	0.6222939796168695	20213.188552	73068.08014689785	7336.0
CL100029124_L01_34	1000000	875149	87.5149	150	150	62.83647035337063	0.686568847121505	80.11155329224137	0.8334860271335099	29.867656779253217	0.6312836177798458	12654.408169999999	44393.09112809618	8257.0
CL100029124_L01_32	1000000	842854	84.2854	138	138	59.11252585704757	0.6517020498362281	106.80065103816918	0.8984419452488434	11.357630487206615	0.6040971682759465	12871.546869999998	40909.65013488007	8508.0
CL100029124_L01_38	1000000	792846	79.28460000000003	149	149	48.59067727150983	0.7370220838101937	96.1725731170633	0.8381058714816003	8.291510505108167	0.7456952588036757	43557.825	137589.4146224435	6193.0
CL100029124_L01_28	1000000	822817	82.2817	159	159	80.61957586503644	0.5737403164417808	100.74477059198095	0.7295518444357616	34.35193535630455	0.5937412877088503	7080.799580000001	27191.059690561364	8949.0
CL100029124_L01_37	1000000	855976	85.5976	159	159	62.69683280451468	0.552024767561903	108.71214011656743	0.752120740298486	23.3892257932807	0.5760703324582641	14757.11547	47850.09935331286	8154.0
CL100029124_L01_40	1000000	868582	86.8582	148	148	48.67825682968966	0.7093648772788737	55.65633371589002	0.7827337911937934	12.458512782137019	0.7051765996056261	23452.971358	70154.90793331034	7062.0
CL100029124_L01_41	1000000	871879	87.1879	148	148	43.77544687327021	0.39902461933321015	65.66714360321888	0.7916199451825479	6.841954640771341	0.2994057960662261	10607.137340000001	34412.24776013079	8127.0
CL100029124_L01_42	1000000	868936	86.8936	149	149	43.24243717853437	0.6311122350785	62.31776070200944	0.8703822566824775	8.291510505108157	0.5886998738277519	14487.811560000002	50929.064546336136	7560.0
CL100029124_L01_4	1000000	860995	86.09949999999998	149	149	43.61841100987758	0.7221892141929404	71.8266322891127	0.7990926740596708	11.259436416968256	0.7764377303274007	11637.614071	40459.21796203981	8139.0
CL100029124_L01_43	1000000	879347	87.93469999999998	159	159	52.134776718223314	0.6106691609865974	102.50113613678135	0.8213587025243475	10.271525258103427	0.5503165839926413	15988.707470000001	53095.92633661471	7503.0
CL100029124_L01_44	1000000	854936	85.4936	148	148	51.93974318864794	0.6462045448958085	92.97542192662614	0.8130316480983104	11.357630487206691	0.5943577323672038	12480.797690000001	38294.11584164945	8103.0
CL100029124_L01_45	1000000	871419	87.1419	149	149	66.86411352011474	0.6768159380045156	138.02981649523238	0.8371363382274121	15.021552439931183	0.6512672520412658	8597.0401	28933.023530390714	8170.0
CL100029124_L01_46	1000000	879890	87.98899999999998	149	149	48.7414429508804	0.4453390112633176	101.27190214948885	0.7832327358042867	12.30694757463711	0.37318418979999474	15464.012706	48974.09252292575	7261.0
CL100029124_L01_47	1000000	819248	81.9248	149	149	66.8826163348111	0.5927679529353465	146.3016379719651	0.8495424203682272	12.637160888922622	0.5809394960364811	12000.3729	42952.93723140041	8969.0
CL100029124_L01_5	1000000	856978	85.6978	149	149	91.34070252119697	0.7020820261290954	221.59800397435185	0.8795296973027403	18.821811640266894	0.7110392935433872	12639.26829	46037.96942289111	7390.0
CL100029124_L01_48	1000000	872265	87.2265	159	159	55.43740681304781	0.6464447900294353	102.50113613328026	0.7990798392919265	11.357630487206706	0.6356941405361509	17152.77141	58175.5972478221	6921.0
CL100029124_L02_17	1000000	853457	85.34570000000002	149	149	58.98631115817203	0.3659456689990001	149.21631277947716	0.8662091955728312	10.271525258103404	0.2963330965602483	17619.38603	62969.49573920114	7071.0
CL100029124_L02_19	1000000	840973	84.09729999999998	148	148	90.54651203869832	0.6354210904292854	226.6166715036894	0.8012410665553558	26.816384478052537	0.6447835785179257	12324.6445	43544.97212698078	7819.0
CL100029124_L02_21	1000000	716638	71.6638	128	128	118.7759060158244	0.7367110318331154	310.32655047485815	0.8053385681893294	45.26061837096165	0.7884823496337049	9674.251474	40281.367686129604	8122.0
CL100029124_L02_24	1000000	865841	86.58409999999998	149	149	48.97401365045144	0.7552025276118609	100.74477059198095	0.8555344484486905	7.546744681246726	0.7572297931561071	18901.2214	64015.303901787134	7382.0
CL100029124_L02_23	1000000	851866	85.1866	147	147	76.15470689255075	0.533322911271308	162.56596916692587	0.7837313476764409	27.133676588426642	0.5255196674007151	13932.66375	51195.94316108346	7456.0
CL100029124_L02_25	1000000	870855	87.08550000000002	149	149	66.87834140142814	0.3793064545286768	125.66148738307454	0.7854364260117365	13.313299400901213	0.3012744663172154	19423.74847	70843.96498296486	6669.0
CL100029124_L02_27	1000000	872205	87.2205	160	160	45.79522814495715	0.6394107517549631	122.72375557764299	0.722257166659426	9.79706868382193	0.6639730442513341	11186.92759	38862.82839204483	7827.0
CL100029124_L02_28	1000000	876025	87.6025	148	148	55.19871880923097	0.6234999416152	88.30119824685265	0.7672329160434463	19.323057078655925	0.5625943375993603	22385.583629999997	75731.92180598271	6788.0
CL100029124_L02_29	1000000	864802	86.4802	149	149	66.87637028312672	0.731466488165599	76.41250580422397	0.8243495582014433	30.43035621100122	0.7409252308468595	18237.27156	67303.03390495865	7082.0
CL100029124_L02_26	1000000	863209	86.3209	159	159	71.11033291806385	0.6943216900682865	130.39995415447285	0.7744194700143758	16.762762652475235	0.7178925797209016	15677.81234	54908.45845517766	8221.0
CL100029124_L02_30	1000000	858375	85.8375	159	159	55.04803757347973	0.3962341455458943	96.17257306545794	0.873451540102107	9.535982732367856	0.25538540105215	24650.44183	95166.79955241484	6442.0
CL100029124_L02_31	1000000	742472	74.2472	150	150	37.70529789951982	0.5629344801040832	85.6030626990073	0.8566344803458424	1.1693847903301262	0.5044074278548467	58713.694500000005	226762.66174242567	5850.0
CL100029124_L02_36	1000000	889448	88.9448	148	148	97.01931452542807	0.42031485472320684	207.6309980820443	0.7631285060091071	33.39424863972161	0.3571354805773049	13131.304909999999	41391.39854837866	7247.0
CL100029124_L02_32	1000000	830211	83.0211	169	169	43.144036380446856	0.6770355548522696	94.55483070052104	0.859385522555683	8.056016655040477	0.6124457381270273	12155.893180000001	42355.840248877525	9343.0
CL100029124_L02_35	1000000	874837	87.4837	170	170	46.086222447802655	0.5668206401537442	71.82663228911262	0.8430010788927473	8.944533253099685	0.5189079869033154	12907.0278	44317.90730663127	7678.0
CL100029124_L02_39	1000000	887526	88.7526	171	171	62.850483204066315	0.39198039728958173	94.11278959941434	0.8923869986218426	16.762762652475214	0.3256483636056966	14159.42611	41710.883231468724	7475.0
CL100029124_L02_40	1000000	892059	89.2059	150	150	52.03826161913767	0.4829560176009466	186.39026543792286	0.822989147617669	2.6327012511238648	0.44588220484030466	11180.423729999999	42892.30041453245	7513.0
CL100029124_L02_38	1000000	886639	88.6639	159	159	71.19236400236868	0.6931404197739425	123.34733956462297	0.7976789679748337	21.580163867847688	0.6786940324031903	12259.517863000001	43114.9197301613	7397.0
CL100029124_L02_37	1000000	885293	88.5293	171	171	66.88208736269411	0.5031779224665232	152.21551829242304	0.8107481386287199	13.430682491742132	0.4188486447482504	11470.35095	37792.736032618326	7550.0
CL100029124_L02_41	1000000	879359	87.9359	149	149	55.23842278097657	0.6316771785867559	97.83022152275863	0.8035697340263056	14.226163120874872	0.6581480399161849	12702.2539	44341.72834437016	7132.0
CL100029124_L02_42	1000000	879224	87.9224	159	159	55.52524759596268	0.7023441522670583	160.35404809306405	0.8710318493253778	6.937575267480353	0.6794494999591286	13172.75185	40327.70903135735	7325.0
CL100029124_L02_43	1000000	838951	83.8951	148	148	40.684163236580005	0.6787358567965076	85.6030626990073	0.7330193481143775	4.949924697221404	0.6902557086071575	13709.452650000001	48041.77456142479	7191.0
CL100029124_L02_44	1000000	692177	69.21770000000001	147	147	58.74710616202241	0.6345428688624611	106.14331719598624	0.7382005838486442	7.32962487004795	0.6419337111454226	67002.6015	245709.46418825927	6055.0
CL100029124_L02_46	1000000	879241	87.92410000000002	169	169	66.88261633481086	0.6148983452316024	155.30303571015324	0.8896358785183808	15.02155243993117	0.5704286789450564	13320.747159999999	44054.51338090848	7694.0
CL100029124_L02_45	1000000	586540	58.654	158	158	42.53505050090483	0.7047504399548006	99.52942272771648	0.6494405601993627	4.34581203762974	0.7767324187479974	60123.17115	233976.76997590624	7430.0
CL100029124_L02_48	1000000	877007	87.7007	159	159	45.84836277168346	0.5235844359281712	104.30007027449182	0.8886323493014329	5.338881214373145	0.40763149363310375	19170.919650000003	66485.01223414965	8198.0
CL100029124_L02_9	1000000	851551	85.15509999999998	149	149	46.30238259996797	0.7679218473717616	97.35315959752273	0.8584407717914251	8.63763686892769	0.7800283772109339	17923.1104	74101.75753066227	7662.0
CL100029125_L01_11	1000000	838494	83.8494	159	159	58.91702792704137	0.5667720103027447	168.61933046329878	0.6626296762035516	12.306947574637078	0.5717078638505434	18336.008309999997	79132.79334873511	7021.0
CL100029125_L01_1	1000000	866897	86.6897	148	148	39.46829062546971	0.7005338138221981	47.73653004183331	0.7411083389330284	9.535982732367852	0.7088714953638047	20830.738821	71498.46992473326	7242.0
CL100029125_L01_12	1000000	841134	84.1134	149	149	75.53998879392579	0.3918868727615127	108.69750587813256	0.807170020576581	25.22648575984997	0.30780117352583547	10745.66289	41023.33980646063	8283.0
CL100029125_L01_15	1000000	830346	83.0346	148	148	62.778114381820345	0.6302052939597902	155.90715830088146	0.8068189892733413	21.167467168484077	0.6135215878702597	16816.370302	66092.255196303	7025.0
CL100029125_L01_14	1000000	858738	85.8738	138	138	58.773649104402914	0.7080257579801233	103.05946891806784	0.8641308920807267	16.762762652475203	0.6562001615717713	18944.46245	65026.94928430587	6706.0
CL100029125_L01_16	1000000	797052	79.7052	148	148	66.87062521768134	0.729338965777838	132.98964108012436	0.8316457445965892	14.173386008597742	0.7410374688086873	11378.992173999999	40246.7076502486	8890.0
CL100029125_L01_19	1000000	850641	85.0641	148	148	62.83199217410657	0.6083876052344105	152.2155182924229	0.7968349686383596	15.012682538566889	0.5968462600854582	17451.38334	61832.60574495198	7392.0
CL100029125_L01_20	1000000	869661	86.9661	148	148	51.577616352812875	0.4799705150994427	96.17257306545794	0.777672626309857	7.144785256225317	0.40758468391085967	12391.96839	41810.81009488132	7201.0
CL100029125_L01_21	1000000	874251	87.4251	138	138	48.89495945414893	0.5748622015288766	152.21551829242304	0.800578751189041	6.444255327301981	0.577745426313002	10525.04177	41640.08121384117	7429.0
CL100029125_L01_2	1000000	840596	84.0596	157	157	71.1511451683196	0.5838043951847635	177.71851947054955	0.8585201461623406	18.16464523183668	0.5932924554105994	11790.4463	40074.4875139157	8028.0
CL100029125_L01_24	1000000	862587	86.2587	149	149	62.71654018492656	0.7721904375534939	111.95765496688527	0.8356282478008699	14.17338600859768	0.7828116195903839	23348.659200000002	80323.02660181452	6491.0
CL100029125_L01_22	1000000	863222	86.32220000000002	150	150	42.528953393257126	0.6955049928004081	85.44295245819644	0.7712836829820509	5.813529912863604	0.7038895743842923	15474.177050000002	57917.3235291388	7164.0
CL100029125_L01_27	1000000	830336	83.03359999999998	149	149	37.32361921564374	0.29207905642787485	50.30141910574668	0.9055197908676962	4.174557669330454	0.12092428352713602	83048.92815699999	278640.58111933374	5904.0
CL100029125_L01_26	1000000	860517	86.0517	150	150	35.633646160518985	0.49537201088214433	65.12038067161767	0.7022182051364055	3.5960871895420574	0.44273324748177995	21072.04389	74223.22498741955	6970.0
CL100029125_L01_28	1000000	827939	82.7939	158	158	66.88055087463758	0.4155388424657692	114.66615385028837	0.7562904717241472	9.965543869170652	0.3648943631603221	7073.17618	27000.758818279657	8921.0
CL100029125_L01_30	1000000	885520	88.55199999999998	159	159	59.06177385689666	0.5582814203319152	130.39995415447285	0.7687364842632214	8.291510505108153	0.5241920521681132	21536.248279999996	68432.60629819885	7043.0
CL100029125_L01_29	1000000	816781	81.6781	159	159	54.971206065841514	0.7478456504441586	137.81140724997118	0.8195843269190639	13.549738596297251	0.737055094921977	50311.452614999995	214760.58419191078	5478.0
CL100029125_L01_31	1000000	870017	87.0017	148	148	43.14403638044691	0.7244700058161435	82.87467160206019	0.7755161989299126	3.879462371578408	0.7629903120902117	17358.98017	57356.65303759738	7038.0
CL100029125_L01_3	1000000	827845	82.78450000000002	149	149	51.89386757917917	0.4279745870686889	75.23084672847429	0.7532732474873852	10.30215336873384	0.3903185475819529	19800.695740000003	74766.66437857451	7328.0
CL100029125_L01_32	1000000	846335	84.6335	149	149	66.87873034644345	0.50618160193536	106.80065103816918	0.8977163336013709	10.794626721330578	0.4268078379978939	12738.197380000001	40669.822002126144	8512.0
CL100029125_L01_36	1000000	730986	73.0986	138	138	51.7702844722081	0.6122152508746282	100.74477059198095	0.8720538993557024	4.1745576693304125	0.5741205735119672	90232.26059999998	317552.8667964499	5108.0
CL100029125_L01_34	1000000	877852	87.7852	159	159	66.85962547341026	0.7303205231145573	80.11155329224137	0.794391908594691	36.123726556358875	0.73031495624909	12057.90772	44398.879916409	8285.0
CL100029125_L01_38	1000000	803169	80.3169	158	158	48.58585810563374	0.5939501098208725	80.11155329976725	0.7611918942660357	9.199599752629595	0.6101229638424457	42303.16536	139029.47669909976	6191.0
CL100029125_L01_37	1000000	859696	85.9696	159	159	58.61859489473439	0.6608301179644338	92.85980734189762	0.8148571778232322	18.821811640266887	0.6171512673744894	14319.51063	47818.01591570725	8124.0
CL100029125_L01_35	1000000	729798	72.9798	149	149	55.022994381257135	0.7160859753295331	181.5151580239627	0.8679804965251192	2.6232802052392876	0.6977673496524824	63515.3545	240017.3100592497	6566.0
CL100029125_L01_40	1000000	870938	87.0938	148	148	58.61564100019153	0.5684028269518613	64.16879720682297	0.8019913064265454	9.278591622886058	0.4988979617265328	22906.61851	71971.25235157945	7075.0
CL100029125_L01_41	1000000	874320	87.432	160	160	53.90605736678063	0.3186474319719182	115.24387129050113	0.8763845524776726	6.841954640771349	0.22450337137803814	10121.61225	35120.76437859041	8153.0
CL100029125_L01_39	1000000	750062	75.0062	159	159	51.90571098663457	0.7984229696315583	130.479882664464	0.8745612642496249	7.546744681246716	0.786993821409614	92926.38592	385933.21016670275	5262.0
CL100029125_L01_4	1000000	862883	86.28829999999998	148	148	43.252284102134034	0.5575413345400327	84.22431823906108	0.8032625262690988	5.338881214373135	0.5144669950299434	10769.954388	40010.334889493526	8135.0
CL100029125_L01_42	1000000	871636	87.1636	159	159	48.789598397863344	0.6563920056139242	81.55301872179993	0.8432240723116632	4.703124386405764	0.6269085940050035	13991.973849999998	50633.69755563321	7548.0
CL100029125_L01_43	1000000	879871	87.9871	149	149	48.79402455042912	0.73698847965334	102.50113613678135	0.8184124261231652	5.813529912863605	0.7601950135395193	15338.710890000002	53433.01260070497	7572.0
CL100029125_L01_45	1000000	874834	87.4834	148	148	70.9771865469198	0.600076612957779	138.02981649523238	0.8152407703114943	23.379323966957994	0.6037972939884931	8649.78261	29083.34109718452	8188.0
CL100029125_L01_44	1000000	858256	85.82560000000002	150	150	51.85081637167131	0.7435294070504705	81.39936766698138	0.8675761737171666	13.43068249174212	0.7035226484709171	12022.318899999998	39155.09997547195	8123.0
CL100029125_L01_46	1000000	883069	88.3069	148	148	52.16583024161367	0.563577288789403	88.45250533792266	0.730431991777469	13.5497385962973	0.5706108164537015	15048.053660000001	49133.24449206937	7220.0
CL100029125_L01_5	1000000	859999	85.9999	150	150	96.63719244176366	0.7074115350831093	207.458017890797	0.8203116220191822	24.25125214641016	0.7535646490106425	11887.82041	45843.53434207297	7428.0
CL100029125_L01_48	1000000	876443	87.6443	159	159	58.88469756343364	0.7434442305104493	101.27190214948875	0.8338218049356554	19.323057078655943	0.7248368596971362	16504.357021999997	60547.473215443955	6864.0
CL100029125_L01_47	1000000	825206	82.5206	159	159	80.6097103554381	0.6490290023054227	146.3016379719651	0.8089545894566693	27.133676588426596	0.6459476369663871	11496.431400000001	42863.43304812829	8961.0
CL100029125_L01_6	1000000	861035	86.1035	159	159	43.14919425532849	0.7399431182309747	104.3000703211166	0.8242033250639632	4.9499246972213955	0.7428073121007019	34244.59152	124253.52528809986	5359.0
CL100029125_L01_8	1000000	827473	82.7473	148	148	55.62276200549125	0.6627855565393462	118.8963581861492	0.6467763596508664	14.330692581245556	0.7364335769222353	18293.16666	69510.06663545988	7252.0
CL100029125_L02_14	1000000	875110	87.51100000000002	147	147	66.85744867710885	0.698509732056361	112.62838924047415	0.8591245847335484	16.76276265247522	0.6894848434893308	16587.229	58254.32002577554	6454.0
CL100029125_L01_9	1000000	848199	84.8199	147	147	25.95518069098015	0.5501873686223746	32.77120930641175	0.8022676533137159	2.876712593204968	0.49651665500323505	16749.654589	62489.48512247948	7690.0
CL100029125_L02_19	1000000	832837	83.28370000000002	149	149	86.22587299782579	0.5186973281916519	226.6166715036894	0.841204560694957	11.611469427994646	0.472759125959937	12493.079800000001	43673.20772176939	7824.0
CL100029125_L02_21	1000000	708267	70.8267	149	149	104.17720238837377	0.6058928122812123	249.7496894467902	0.7663781123077087	40.37391436729496	0.6094160952430536	9792.84216	40708.48829236896	8224.0
CL100029125_L02_17	1000000	844236	84.4236	149	149	52.14125241234443	0.4896884680520462	149.21631277947716	0.8662843733657543	8.637636868927745	0.45420457821933286	17642.5452	63845.85379040212	7061.0
CL100029125_L02_23	1000000	844343	84.4343	149	149	54.63836980589333	0.6345892612701266	215.5538500590751	0.8443731119581127	6.954997067578049	0.6226909227355943	14373.879756000002	53690.586788541856	7519.0
CL100029125_L02_24	1000000	858251	85.82509999999998	160	160	43.40377896232687	0.6574957385247677	84.22431823906108	0.7951374754731194	6.9375752674803675	0.6352030108251677	18945.70639	65837.91607227744	7424.0
CL100029125_L02_25	1000000	860432	86.0432	149	149	66.8260272184908	0.3732168629243709	125.05982326643534	0.8107733115054261	15.068756091447758	0.2138163259946901	19811.666359	71930.71096192188	6699.0
CL100029125_L02_26	1000000	855422	85.54220000000002	149	149	62.84837040475428	0.6492625973500288	130.39995415447285	0.7932075216770322	11.357630487206604	0.6366609093142296	15410.434	54345.00469029876	8263.0
CL100029125_L02_28	1000000	866558	86.6558	159	159	48.637193130171504	0.7256346683987477	86.85494932660579	0.7011213370115482	13.549738596297317	0.779558815652254	21893.16375	78758.71274702431	6796.0
CL100029125_L02_27	1000000	862024	86.2024	161	161	48.485479427781776	0.49337478667880436	121.52577635301732	0.8406476930320005	15.65261101612928	0.48174165139680675	11298.223668	39443.7958308175	7909.0
CL100029125_L02_29	1000000	856448	85.6448	159	159	59.01956495805069	0.7790119070858781	76.41250580422397	0.8372479487532953	21.58016386784744	0.8005724298366116	18497.99659	66650.36032064067	7106.0
CL100029125_L02_31	1000000	735719	73.5719	159	159	46.29893157954263	0.6025534382316018	85.6030626990073	0.8674161759009807	11.259436416968281	0.586654471248637	59734.0999	229908.44192827216	5899.0
CL100029125_L02_32	1000000	820569	82.0569	148	148	45.002009729378464	0.560673916452371	79.44882156762021	0.8705883222987115	9.199599752629595	0.4440445691126374	12462.978291	43508.60918256603	9386.0
CL100029125_L02_30	1000000	849361	84.93610000000002	149	149	48.37621523201716	0.4516799296755419	96.17257306545794	0.8762690021974454	5.816847591027546	0.31099592629612843	24033.347144	98392.44710899335	6499.0
CL100029125_L02_36	1000000	878767	87.8767	150	150	85.57837900523404	0.7337808632468729	207.6309980820443	0.7813038904880114	25.983753548860065	0.7507787110095147	13570.63388	43189.801910464514	7233.0
CL100029125_L02_35	1000000	864915	86.4915	169	169	49.04836837995391	0.43472845307514674	71.82663228911262	0.8336961959163132	11.357630487206675	0.38009512922846916	12998.020999999999	45216.91141148656	7738.0
CL100029125_L02_33	1000000	427434	42.7434	148	148	42.8019114761497	0.6000791240346401	125.6614873230279	0.8780623998123422	2.2909856285229293	0.5806105503364003	82269.81323999999	369730.2029289395	8144.0
CL100029125_L02_37	1000000	875732	87.5732	149	149	62.85065687022791	0.58336573130529	123.34733956462297	0.7949750975142232	18.932255563676524	0.5294377563835915	11722.69211	37883.06459448807	7503.0
CL100029125_L02_39	1000000	877730	87.773	171	171	62.848552811464174	0.49111168590595533	94.11278959941434	0.8996675731831894	19.323057078655967	0.43198521588107386	13946.530569999999	41923.83015995111	7575.0
CL100029125_L02_38	1000000	876200	87.62	159	159	55.00801710647724	0.7815497682881946	106.77754744884251	0.8742813389817881	13.430682491742138	0.7750346326804408	12623.80469	44236.720027614414	7427.0
CL100029125_L02_44	1000000	685676	68.5676	160	160	55.241755159394	0.5349864070985381	106.14331719598624	0.7394879464428178	8.497622294456601	0.4976975892637627	68915.6955	246454.47769872437	6085.0
CL100029125_L02_41	1000000	870098	87.0098	159	159	48.64192449993281	0.6554052627682141	97.83022152275863	0.7469784590783953	9.603268010413643	0.6688174450167474	13370.999299999998	46081.79370630521	7155.0
CL100029125_L02_42	1000000	870312	87.0312	159	159	46.3448296005531	0.6694019350628637	127.98600217868731	0.8037220724575014	5.576204584709481	0.6701864055329702	13171.67585	41931.52150201884	7326.0
CL100029125_L02_40	1000000	881775	88.1775	149	149	66.88208736269411	0.3700811925099468	138.02981649523227	0.7843720471008342	9.535982732367865	0.27942701112710755	11459.83972	43252.38374613078	7542.0
CL100029125_L02_43	1000000	826669	82.6669	159	159	58.98028061390988	0.7018116987387838	85.6030626990073	0.7587520440329005	14.173386008597705	0.7215032331222047	14043.278639999999	50248.172857601836	7206.0
CL100029125_L02_45	1000000	582806	58.28060000000001	159	159	45.0079920525746	0.7345592941755812	101.28952043627662	0.7549755069000289	10.271525258103418	0.7575118168655941	61332.739225	232429.7083512228	7575.0
CL100029125_L02_46	1000000	868471	86.8471	171	171	71.30334109126949	0.34892150554585083	177.7185194779137	0.9020618200474336	10.302153368733922	0.2817418646625238	13848.61948	45154.08695995425	7727.0
CL100029125_L02_47	1000000	693682	69.3682	159	159	45.67519444358963	0.7891011876917066	84.06386793628867	0.9044910849009806	10.271525258103418	0.7692247389373627	79439.334519	330234.60958892846	6936.0
CL100029125_L02_6	1000000	847429	84.74289999999998	138	138	71.13233991004587	0.5605230266190588	132.87678884737338	0.7723343167843216	16.76276265247519	0.5617549132195883	13852.87967	52806.57063913542	7707.0
CL100029125_L02_48	1000000	867711	86.7711	158	158	40.38254457668839	0.5794209252820459	72.93880332258365	0.810055001920468	3.4357837882911957	0.5387553282198128	19212.06084	69114.97625469377	8195.0
CL100029125_L02_8	1000000	860418	86.0418	159	159	66.83741038128743	0.7721871227060513	143.46790594035082	0.875028682607592	18.932255563676517	0.7708565497255816	16597.572320000003	60923.70113613671	7378.0
CL100029125_L02_9	1000000	846093	84.6093	147	147	49.05571860303421	0.7555006886446096	97.35315959752273	0.8569060763926065	7.546744681246696	0.7623739483490213	18533.615579999998	74950.45066601371	7632.0
CL100033231_L01_49	1000000	746716	74.6716	149	149	71.28929640182616	0.6317382121099779	248.422447541614	0.7264927749370359	7.022180494011691	0.678064767243031	158654.745233	575517.9413787844	5485.0
CL100033231_L01_52	1000000	871824	87.1824	170	170	45.51914835452106	0.5118102715819131	135.57035345878927	0.4329326981328169	4.02877247491479	0.6167893706929404	121587.67997999999	486027.0011194599	3544.0
CL100033231_L01_50	1000000	591323	59.1323	149	149	91.61897189099906	0.5538735614328353	313.4557284323971	0.8887229753038742	19.32305707865601	0.49815805371708055	36791.02840999999	121979.92757866142	7964.0
CL100033231_L01_51	1000000	515911	51.5911	151	151	103.67801564856981	0.6572063458328737	340.40875817355476	0.5902158368668347	20.67183426830316	0.7244992011849768	37047.43874	147157.08682461534	8334.0
CL100033231_L01_53	1000000	849925	84.9925	149	149	62.703241479010224	0.5917989127136503	193.64637559848265	0.8502898996011354	8.29151050510816	0.5393570668370571	136781.02240000002	479178.8034115491	4100.0
CL100033231_L01_54	1000000	871625	87.1625	149	149	48.59548847572444	0.5067762389113204	116.09140247621463	0.7480426110923897	7.546744681246675	0.4400627510922847	124676.41579999999	582629.0151769608	3468.0
CL100033231_L01_57	1000000	768720	76.872	139	139	52.020216201255266	0.5918690188227724	87.01205734042625	0.7957539183734648	9.910515360046297	0.5781548732472456	140811.32311000003	654306.6023902597	6022.0
CL100033231_L01_56	1000000	696563	69.6563	148	148	75.7539217529764	0.6009007783434727	212.02559661300904	0.7860622776190691	9.199599752629652	0.7060055146303249	107330.41296000002	418672.8765170357	3870.0
CL100033231_L01_59	1000000	854363	85.4363	159	159	48.71066252712409	0.6959442180313654	189.4732771133152	0.7721156317291845	4.654395322542441	0.7090252736026967	182335.854522	667419.169164123	4908.0
CL100033231_L01_60	1000000	865495	86.5495	138	138	35.276043345956666	0.6320579729004976	58.872954175938325	0.6008923335044375	3.879462371578411	0.6951292729507599	140681.70734	569856.2590652269	4894.0
CL100033231_L01_62	1000000	801457	80.14569999999998	129	129	24.449646726577402	0.6755659464718982	38.861457349479394	0.824918050888073	3.6193328140755736	0.6127980501765329	153136.145812	569248.5881188733	6418.0
CL100033231_L01_61	1000000	890560	89.056	183	183	55.12252985464686	0.6836370532136078	82.71641487934029	0.7477144733854885	14.173386008597804	0.694837474868531	92628.42894	308034.7210379001	3576.0
CL100033231_L01_63	1000000	810369	81.0369	192	192	38.08769709575808	0.6632469205518052	67.0791415129219	0.7125561654651482	6.937575267480385	0.7181066845940306	128902.52288	719464.7393684377	6219.0
CL100033231_L01_58	1000000	828852	82.8852	159	159	52.1476772949174	0.6650716528998598	217.11695207653617	0.7710651191650854	7.029157058027819	0.692623870301719	142404.05788	543655.8390578949	4800.0
CL100033231_L01_64	1000000	847238	84.72380000000003	137	137	43.45107529599518	0.6279325605022994	85.6030626990073	0.7942197761512184	8.056016655040537	0.6512624750254975	161353.076483	666199.1238167562	5640.0
CL100033231_L01_66	1000000	868444	86.8444	159	159	43.08794784447678	0.47591923222427085	85.6030626990073	0.6123301513193813	4.345812037629745	0.4806787129442174	138486.3359	570536.4368511064	4495.0
CL100033231_L01_65	1000000	560562	56.0562	118	118	66.86236284093317	0.7272255494389253	168.61933047026642	0.847576711734137	12.637160888922576	0.6891319576897912	77384.66414000001	286064.1633127037	6899.0
CL100033231_L01_67	1000000	530486	53.0486	191	191	51.81918327440653	0.6626992601648726	125.66148738307466	0.7093296188190726	5.278730719662254	0.7115219377154844	45172.41756	194373.20445749516	8060.0
CL100033231_L01_71	1000000	515954	51.59540000000001	170	170	59.00713353474935	0.7350302807908458	146.30163797762538	0.8051734198186487	10.271525258103441	0.812805234049633	43169.6196	157129.78864563946	9107.0
CL100033231_L01_72	1000000	662794	66.2794	159	159	41.101122870169135	0.7236224417037574	79.62383838988788	0.7569604217181476	6.495234551721368	0.764704869296083	117778.659017	474272.23477560165	8359.0
CL100033231_L01_68	1000000	874980	87.49799999999999	169	169	38.03645861122786	0.6683555243736227	92.97542192662614	0.740152302919577	4.6543953225424515	0.7650210768092746	139921.96244	540883.8090309203	4622.0
CL100033231_L01_69	1000000	735979	73.59790000000002	158	158	66.86236284105615	0.6934276547450612	179.75275976513262	0.7153182386623377	15.021552439931197	0.752135616403367	16578.66557	68936.19227985697	8660.0
CL100033231_L01_75	1000000	810564	81.0564	44	118	38.536460012286184	0.7821854833125493	56.43924738768164	0.8809169309263496	12.511268814638074	0.7659880276777642	11838.3428	38473.00425293268	9177.0
CL100033231_L01_73	1000000	862886	86.2886	65	105	20.5106206140292	0.5956560646208199	35.76540852922764	0.8070240794713283	0.5887162461648305	0.5154320941603532	16100.10625	57921.98934415662	10320.0
CL100033231_L01_74	1000000	835309	83.5309	149	149	38.1438152183273	0.6663437901595034	55.65633371589007	0.8894677342381655	7.546744681246696	0.6320083786782196	23104.30155	65977.56286566089	8680.0
CL100033231_L01_77	1000000	307792	30.7792	44	105	55.42923373424638	0.4086660209178548	69.11696488363566	0.7095499422871477	24.269002675080163	0.380007538283269	22593.96243	70485.23235209023	11332.0
CL100033231_L01_78	1000000	842001	84.2001	64	107	33.8479205549521	0.664629866802027	64.16879720682303	0.8150377156418173	4.654395322542438	0.6510335955439017	15689.86703	45804.161682527214	8621.0
CL100033231_L01_76	1000000	805481	80.5481	64	105	40.03916198286899	0.5896745327107863	58.46820788830712	0.8325382293677662	15.742654178648959	0.5803365911288366	14372.878159999998	44734.65620827058	8455.0
CL100033231_L01_79	1000000	664023	66.4023	171	171	20.766272898385353	0.7782909340078957	56.06943204794368	0.7615535549077165	0.4476087567851948	0.8142455664624697	226948.71495999998	857220.9159090958	5442.0
CL100033231_L01_70	1000000	548102	54.8102	182	182	62.587418476639094	0.7549341562584553	146.66786169053077	0.7211079376908378	10.302153368733954	0.8170243161777709	48350.376390000005	145797.17430564913	7969.0
CL100033231_L01_80	1000000	879077	87.9077	64	106	35.831460878891754	0.7596355495419949	65.12038067350984	0.7875130636110493	4.949924697221393	0.796698772361733	16688.58863	46353.1973400799	8280.0
CL100033231_L01_83	1000000	798872	79.8872	149	149	35.57183988954833	0.5850771731993284	78.85184835812517	0.8213969336629493	3.382010570868871	0.5461770706192688	26692.372300000003	81118.10532184734	8322.0
CL100033231_L01_81	1000000	832716	83.2716	44	105	25.893330711330155	0.7383407608219457	43.653221736212394	0.9086241200307504	2.1979632795386337	0.6977391334993747	19618.26139	60953.99264010904	9597.0
CL100033231_L01_84	1000000	789163	78.91629999999998	75	106	45.571926106567986	0.6449060336057737	111.95765496291968	0.8377224563336918	4.832947864786281	0.6440895975993742	12554.797900000001	38833.70493699871	8682.0
CL100033231_L01_85	1000000	861508	86.1508	75	117	36.02336037206035	0.759844291198206	74.07324972073381	0.8603766342382376	4.654395322542435	0.7639809741287077	13338.928230000001	44096.859570552726	8286.0
CL100033231_L01_86	1000000	835024	83.5024	75	106	52.17205381037793	0.7479813504391827	121.09310732272378	0.7798036501749324	9.372233610158093	0.7824442623938163	15245.10244	46149.11385268024	8081.0
CL100033231_L01_82	1000000	814561	81.45609999999998	64	106	33.43694389634348	0.5658180239045468	51.66715534401386	0.7838111248777418	6.937575267480372	0.5266322943675693	23406.18775	72095.9069602356	8266.0
CL100033231_L01_87	1000000	825883	82.5883	64	106	43.38573720172243	0.6505427591382603	50.30141912293995	0.8519865639319072	19.689504148899083	0.6296422512258283	17550.0954	52377.41772063243	8969.0
CL100033231_L01_88	1000000	876814	87.6814	85	116	38.49495323015089	0.5925526858720572	70.7358958326268	0.851093694778529	5.934242592787557	0.5671951509051567	13778.45682	41705.5876398574	8167.0
CL100033231_L01_90	1000000	809685	80.9685	54	108	66.83947103882316	0.5923153411397454	95.71480410688503	0.8898038869393256	21.580163867847546	0.5246529576416568	6989.068440000001	21614.522332113724	9982.0
CL100033231_L01_89	1000000	825314	82.5314	64	181	24.87375366411007	0.7868716421910504	42.03372342971969	0.8660479857484716	3.1427848410662	0.7997088415260329	24318.597090000003	75077.0839268013	9688.0
CL100033231_L01_93	1000000	814114	81.4114	44	106	33.21567018777073	0.7392769610040284	45.346747490734366	0.8634061145703962	7.546744681246692	0.6998247690967061	11483.4716	43177.53911583136	8656.0
CL100033231_L01_92	1000000	807481	80.7481	85	106	40.739242921560695	0.729258489800979	84.22431823906115	0.8703062761878666	4.949924697221397	0.7247832532510216	14825.637120000001	47538.88571159557	8564.0
CL100033231_L01_91	1000000	799429	79.9429	65	106	48.41057371178819	0.48970503633442786	56.06943204947208	0.857257792318639	21.580163867847382	0.46971599721455964	10543.011569999999	33137.4167747369	9078.0
CL100033231_L01_94	1000000	815957	81.59570000000002	75	107	28.929721919190186	0.7219883878013682	51.65576610377746	0.840630876156571	7.492147015325551	0.6633284126639581	5082.1981	16483.270373049603	9894.0
CL100033231_L01_95	1000000	863302	86.3302	117	117	37.90107790619461	0.7647390320060646	81.39936766441627	0.8642512913256872	5.434465213563309	0.7461279199946528	14304.11838	45624.7437728653	7880.0
CL100033231_L02_49	1000000	870659	87.0659	159	159	48.59548847572444	0.6819805392627178	99.02930855184903	0.7931340074462523	2.876712593204956	0.7169632118802336	167156.36754500002	628051.5575978388	3880.0
CL100033231_L01_96	1000000	881881	88.1881	160	160	45.618648420929276	0.7288932336958914	88.30119824108581	0.8426250423584002	11.628342911514144	0.688096745164426	28038.70807	79074.47756759699	7051.0
CL100033231_L02_50	1000000	845281	84.5281	149	149	30.6375992291458	0.6688905917843151	64.17619396631522	0.74659227235818	2.2909856285229275	0.6500871637715031	141032.00100000002	488765.15854763665	3916.0
CL100033231_L02_51	1000000	861043	86.1043	179	179	71.31530299435202	0.46161619972720447	130.47988272784832	0.6765745623055346	16.007297076482	0.38629733336688094	181450.752721	640934.8211225893	3685.0
CL100033231_L02_53	1000000	840990	84.09899999999999	160	160	19.858719063689705	0.7042823230181768	30.21037377566744	0.7686866729274299	2.2909856285229284	0.7025070079419358	154039.206785	710866.8082600639	5274.0
CL100033231_L02_52	1000000	776603	77.6603	170	170	40.13098884395041	0.6830220790832419	103.05946891093431	0.76893826968477	5.934242592787552	0.6689351504061161	163556.2327	716913.4066730787	6688.0
CL100033231_L02_55	1000000	757559	75.7559	170	170	81.68880712002644	0.6748047196701942	197.95714452995892	0.6186036193983765	8.764114600063737	0.8649492540119481	150252.29733	635422.3208741648	2942.0
CL100033231_L02_54	1000000	820274	82.0274	192	192	58.71444389800854	0.6758923442488145	99.52942271754925	0.7015168545875563	13.313299400901112	0.7084867591955307	57463.51567	282708.47805614775	3211.0
CL100033231_L02_59	1000000	880800	88.08	201	201	45.502747362783445	0.7193494250618531	84.0638679738773	0.757980255989597	8.291510505108157	0.7920460986357658	148690.560575	588412.027941085	3630.0
CL100033231_L02_57	1000000	850813	85.0813	148	148	35.41940012018286	0.6194975734801564	64.17619396631522	0.7280983595800103	8.056016655040473	0.5988794010513346	131510.038105	576195.5709452131	4047.0
CL100033231_L02_58	1000000	500802	50.0802	159	159	51.766070157638744	0.5758925169025509	99.52942267349147	0.7474238871818831	11.357630487206691	0.5566111362201756	58998.04793	226011.7560108897	7843.0
CL100033231_L02_56	1000000	883887	88.3887	138	138	42.13613955664319	0.6454975988643284	135.1074496459215	0.686031800974603	4.028772474914803	0.6813644076716826	174406.48884199996	791432.7855369347	3715.0
CL100033231_L02_60	1000000	707611	70.7611	180	180	86.46146487818919	0.6491217927438084	121.09310732272367	0.8555279993001828	25.138186299132215	0.6175232055408069	97926.359764	427755.565622885	4556.0
CL100033231_L02_61	1000000	513457	51.34570000000001	223	223	75.72867789616299	0.6846743149046924	140.71171048290628	0.8276641404567906	21.58016386784762	0.7269765035806706	33541.60876	127753.4994336454	8259.0
CL100033231_L02_62	1000000	525710	52.571000000000005	158	158	80.95901504313137	0.48593439684980105	193.6463755901295	0.6324242607037553	21.580163867847535	0.47881932175471253	35869.403269999995	124361.39769096067	8204.0
CL100033231_L02_63	1000000	518903	51.8903	169	169	71.29042715674949	0.7297117185915301	227.2532067396455	0.7852316999141041	11.357630487206626	0.7926410025117029	34733.7466	136256.94664625573	8361.0
CL100033231_L02_65	1000000	867288	86.72879999999998	149	149	62.80581276217739	0.6592517655745205	217.1169520668836	0.7838766775841112	9.372233610157997	0.6397053109376225	156481.42332	542568.5526914655	3624.0
CL100033231_L02_64	1000000	690536	69.0536	160	160	45.27761464597832	0.726146107547388	143.77033671739508	0.7451623713657033	3.5960871895420565	0.7713462409177834	110494.88476900001	490881.61501204537	4475.0
CL100033231_L02_67	1000000	877268	87.72680000000003	159	159	66.85782604245783	0.5514413133693931	166.99500529805832	0.8441467991042956	4.140013863847235	0.4983692465719942	135782.48593	594264.7404044132	3611.0
CL100033231_L02_66	1000000	558823	55.8823	159	159	76.34496850351844	0.6757725631998655	232.60351018657317	0.8979732117497212	13.313299400901	0.5583302845349318	40912.56213	160593.0789904462	8675.0
CL100033231_L02_69	1000000	862234	86.2234	160	160	37.96034822659086	0.6680237408987616	66.0902556955023	0.7390532495155352	5.338881214373124	0.7213760543833629	190860.735863	709619.7486566713	4739.0
CL100033231_L02_70	1000000	561186	56.1186	180	180	86.29639638417886	0.7648603480702433	248.42244754161445	0.7868031241557261	14.173386008597717	0.8227009254918464	41273.6571	159260.61859609143	7083.0
CL100033231_L02_73	1000000	849165	84.9165	75	106	33.57483012252618	0.6944339722070088	51.66715534538201	0.8519248861098871	8.056016655040516	0.63168115312823	19288.880879999997	59012.64803897994	8979.0
CL100033231_L02_74	1000000	788674	78.8674	65	106	49.01561744456493	0.6116740783140642	104.30007032111669	0.8397991044210327	9.37223361015804	0.5377335218079522	19715.018444	58348.738714680796	9084.0
CL100033231_L02_75	1000000	784482	78.4482	74	106	46.43085756200772	0.6968852818985414	80.2583014758504	0.8486765454827818	11.2594364169683	0.6746181399863439	10889.421039999997	33898.603756898265	8623.0
CL100033231_L02_72	1000000	722901	72.2901	161	161	47.97623471293461	0.6757037446882955	97.83022148309209	0.7386393825881583	2.7632113374352087	0.6979903220201742	136422.51233	550662.3014166147	4399.0
CL100033231_L02_71	1000000	878353	87.8353	190	190	29.406459379390895	0.699361750422182	68.08778554722956	0.7294186081220914	1.8604329243606974	0.7243517074774203	132203.39403999998	490442.91026951914	3927.0
CL100033231_L02_68	1000000	857152	85.7152	160	160	32.643897620438615	0.7209954488671149	103.05946891450117	0.7086023475966557	1.1196594215413844	0.7605173784210846	168457.96313999998	595013.9234402336	4847.0
CL100033231_L02_78	1000000	813248	81.3248	149	149	30.09137809388418	0.7104885712396267	76.41250580422397	0.68577633748133	3.812185975369223	0.7728285994772603	31825.631172	96779.95772887678	7247.0
CL100033231_L02_77	1000000	827749	82.7749	44	118	45.83363848280157	0.4796095639858893	66.0902556955023	0.7946358584695487	10.630624956756192	0.3448647150888911	21614.294597	72869.05077389303	8662.0
CL100033231_L02_76	1000000	826359	82.63589999999998	75	117	43.53237251140707	0.6653348608951245	61.41699816539176	0.6975709000914941	11.628342911514155	0.6948127689773648	15483.05201	43656.1745105694	8741.0
CL100033231_L02_79	1000000	865697	86.56970000000003	106	106	48.75500631257047	0.7684053131254913	138.02981649523238	0.8639541791276837	2.7955312656297537	0.7560810613913229	14365.024399999998	37997.58399986521	8332.0
CL100033231_L02_80	1000000	875743	87.57430000000002	149	149	46.29197865236151	0.5148218785306218	59.66188690791934	0.8485194667892114	12.823487346550774	0.4470279060248974	16563.072760000003	43846.5513335059	8627.0
CL100033231_L02_81	1000000	814254	81.4254	44	106	43.3992898553138	0.6693306260618592	70.73589583262687	0.8270092511867738	7.546744681246709	0.6577616399745002	8014.80767	23596.518595208356	10979.0
CL100033231_L02_82	1000000	783404	78.3404	54	106	40.67895972619932	0.7280145415202771	71.82663228911262	0.8757928606097166	5.33888121437315	0.7158440852831125	11291.3887	33601.139948321455	9232.0
CL100033231_L02_83	1000000	811551	81.1551	65	107	27.72290655512198	0.5400204822612377	39.33132762890064	0.8660737284846398	6.444255327301988	0.4655210160369946	15280.640329999998	42886.35243986887	9586.0
CL100033231_L02_85	1000000	846271	84.6271	54	106	32.28780422583276	0.5537549376200861	50.971355586035294	0.7859830784893262	5.8135299128635936	0.445803608099421	12904.4971	38903.85178599632	8301.0
CL100033231_L02_84	1000000	828279	82.8279	171	171	40.49371571640568	0.7873268737949423	60.57195294669631	0.8636575823357686	12.306947574637126	0.7779056512476724	13470.753330000001	39495.71844692371	8464.0
CL100033231_L02_86	1000000	869824	86.9824	160	160	33.64827497155656	0.7949898849404985	54.12978799080156	0.8325288436144589	3.5960871895420627	0.8372415466270814	19688.33721	59552.583347375476	8843.0
CL100033231_L02_88	1000000	862817	86.2817	139	139	66.88231171102153	0.49519708660343026	125.6614873784559	0.705864679158135	16.76276265247522	0.4351020684820699	19514.942180000002	49276.405029611604	6549.0
CL100033231_L02_89	1000000	772032	77.20320000000002	64	106	35.95706303660411	0.7340196180960958	63.23481285593476	0.787429753061296	4.949924697221417	0.7618448336112214	21971.915119999998	72436.49941286707	10197.0
CL100033231_L02_90	1000000	783912	78.39120000000001	44	107	30.872428588554452	0.5516177440029046	62.337915717966744	0.7622843829842305	2.6327012511238697	0.48915830221766465	18009.84159	52830.92069074515	8614.0
CL100033231_L02_87	1000000	878484	87.8484	181	181	36.357326855670316	0.7603485505637877	82.87467160206019	0.8918918685762108	5.2993558702888315	0.737727579377287	18201.851740000002	52527.700874463764	8717.0
CL100033231_L02_91	1000000	815056	81.5056	54	106	35.88907869981366	0.7326828468820328	58.872954175938276	0.7692672905078971	8.637636868927752	0.7678593441685043	15247.22789	51550.28015670802	9495.0
CL100033231_L02_92	1000000	815060	81.506	64	106	43.57839349388769	0.691766728633146	69.66578604030374	0.6908483316555339	9.372233610158043	0.7571017220928605	18183.57976	55842.93374077742	8729.0
CL100033231_L02_93	1000000	821180	82.118	54	106	49.048368379953885	0.5615960718696009	71.82663228911262	0.8313562275298881	11.357630487206675	0.5389995207540766	17416.43796	49420.93077550472	8460.0
CL100033231_L02_96	1000000	879654	87.9654	171	171	75.72867789616305	0.605683254804678	146.3016379776255	0.7860313559695303	23.389225793280733	0.5457385965261838	9475.08388	25077.73882441419	8342.0
CL100033231_L02_94	1000000	836015	83.6015	75	106	42.91818320813864	0.41588412554743753	113.99733579137956	0.8163107791432529	5.434465213563318	0.3406650796668613	16048.506580000001	46021.21913089145	8699.0
CL100033231_L02_95	1000000	849845	84.9845	158	158	25.818650680130396	0.7907811248020954	47.12383021361164	0.8677180231728139	4.019200168580645	0.7717759851599194	36717.13532	109275.90616454647	8803.0
CL100033235_L01_49	1000000	723408	72.3408	44	107	75.9730594221871	0.6335869113823063	357.486754269785	0.8126939496031157	12.306947574637132	0.705658660306363	6294.39136	83802.37119300874	10614.0
CL100033235_L01_50	1000000	686616	68.6616	55	106	71.25247667497698	0.6202884504963349	157.17307752780934	0.7560315713034335	8.78389591536251	0.7885094551023791	7261.68809	81988.97008031886	10699.0
CL100033235_L01_51	1000000	509292	50.9292	54	106	66.8732757001885	0.4877485386280395	231.80022251385708	0.8750696245574685	3.305032814166609	0.4905640053202251	40149.2802	534893.1921946867	9594.0
CL100033235_L01_52	1000000	901244	90.1244	181	181	42.68219397788443	0.6827667272522321	143.46790594035082	0.6902121989561819	0.9248318013662628	0.8230466088769189	80172.6615	856904.6680771597	5036.0
CL100033235_L01_53	1000000	590933	59.093300000000006	65	117	36.90173964813801	0.6121147717757468	117.00683683241569	0.8553662505126001	3.3820105708688546	0.6027201785645906	32320.434328	408274.06891218293	9211.0
CL100033235_L01_57	1000000	796569	79.6569	44	107	76.0552840624368	0.6052912349655396	447.96150585140407	0.867055810410893	9.37223361015799	0.6472935468399285	7456.363531	97324.23492902747	9663.0
CL100033235_L01_54	1000000	844702	84.47019999999998	85	107	40.44431577793688	0.6546493840656197	80.11155328722413	0.7438005873476238	6.937575267480349	0.7749947092901339	19019.00489	247871.80538489562	8636.0
CL100033235_L01_55	1000000	727138	72.71379999999998	64	107	51.59557633733814	0.6829036503104725	202.4122769676079	0.7948256937027706	4.028772474914797	0.8231158563358634	8398.615020000001	100405.7215343524	10191.0
CL100033235_L01_56	1000000	773460	77.346	97	107	34.62290843685204	0.5710319201721294	118.24217906700358	0.8237022508002253	0.4569243373997212	0.5773455852666707	16659.89741	206971.7610276661	10170.0
CL100033235_L01_58	1000000	776564	77.6564	77	106	75.8535947703561	0.4139649331841637	242.69439048157406	0.5490678675100614	11.35763048720659	0.4678970596230068	6286.63207	73230.83652265344	9584.0
CL100033235_L01_59	1000000	711860	71.186	65	106	62.70324147944774	0.7080162645863246	197.95714441775473	0.9070747155506274	8.944533253099653	0.7469392749963033	9434.4131	123510.8162044584	10224.0
CL100033235_L01_60	1000000	826138	82.6138	75	109	45.79522814485136	0.7010647050827236	106.14331719598624	0.8002587261506544	5.338881214373145	0.8509230996580274	8523.9439	109685.81258946373	8521.0
CL100033235_L01_63	1000000	753374	75.3374	76	120	62.80375371105029	0.5210116638682031	138.02981649523227	0.6609213031707556	9.199599752629595	0.5759866380448212	8175.6143999999995	83097.53899603269	9668.0
CL100033235_L01_61	1000000	694521	69.4521	97	104	71.35287778980388	0.7277840105718599	302.37638885338146	0.8556163039259067	8.291510505108157	0.8324416470811536	6591.370999999999	81427.92815697947	10803.0
CL100033235_L01_62	1000000	651186	65.1186	85	105	55.47350380234163	0.5976203519859421	177.71851947054986	0.9127304860796309	8.637636868927745	0.6151055119009872	19989.10555	288046.8243231183	8146.0
CL100033235_L01_64	1000000	804178	80.4178	44	107	59.04656857565573	0.682943105384717	154.07988928104797	0.8929195471167343	6.376545297451392	0.8677350156707307	8302.73634	101112.03157134348	10162.0
CL100033235_L01_65	1000000	744781	74.4781	55	107	31.99588662535429	0.7021699877306643	60.53190592079793	0.8659174604455134	3.2358572672639765	0.8269681571845051	8097.072901	95094.74016083972	12187.0
CL100033235_L01_66	1000000	720709	72.07090000000002	66	106	80.8515001376065	0.6813827571435753	266.8467131545399	0.9079345438029273	15.814899512362729	0.7613203299393436	7174.89661	77889.71956498764	10270.0
CL100033235_L01_67	1000000	767796	76.7796	97	107	66.87659294366644	0.5307179334237674	231.8002225034791	0.63071637732238	3.7611870030990424	0.7149366220112634	7091.194299999999	92257.06731010265	9498.0
CL100033235_L01_68	1000000	802334	80.2334	76	107	37.97841792301359	0.7061350758197136	108.03270422804259	0.7483166290466597	3.2358572672639774	0.8205676874361305	11714.65156	126410.49093410892	8501.0
CL100033235_L01_69	1000000	891601	89.1601	117	117	29.564629561720036	0.6844214065313544	87.01205733762036	0.7936759501234545	0.8066846620407849	0.7486573736928661	67126.49870600001	876988.2870209714	4950.0
CL100033235_L01_70	1000000	772048	77.20479999999998	77	116	55.50011968135739	0.626628347359288	163.6266659311505	0.727093414114528	6.937575267480366	0.7641933258792794	6256.956844	73135.1810362534	9516.0
CL100033235_L01_72	1000000	751487	75.1487	44	107	71.05715677156653	0.603214208237631	182.51721779375941	0.8410971072811475	13.549738596297324	0.7540290033318757	5518.34278	77789.98783266099	10533.0
CL100033235_L01_71	1000000	645735	64.5735	75	106	39.86548388025002	0.711568043030668	122.72375553680885	0.7348509203851762	3.382010570868885	0.8456790872314679	27449.659579	318995.8585328813	8111.0
CL100033235_L01_74	1000000	721498	72.1498	54	106	62.80375371105029	0.5334685711528624	127.98600217868743	0.7276619856468675	6.495234551721384	0.5932089455724474	4966.80043	55223.85199771052	11051.0
CL100033235_L01_73	1000000	751024	75.1024	54	106	52.10924576287178	0.680666049367795	174.03627241310997	0.8551096377696231	6.444255327301987	0.7558889293662301	6608.957937	72647.80248559931	10905.0
CL100033235_L01_75	1000000	683001	68.3001	81	100	104.75099125552352	0.6985449729030324	315.5273100632816	0.857264888442744	11.377629080310314	0.8398625065891612	3259.34473	31884.764475536034	12179.0
CL100033235_L01_79	1000000	604122	60.41220000000001	85	106	43.417160040105564	0.6900073311382622	130.39995415447285	0.7511990767121279	3.235857267263971	0.8194127028886683	24026.75173	317443.62375747494	9257.0
CL100033235_L01_77	1000000	681593	68.1593	64	107	40.021912908906714	0.7075176102337078	189.47327711331502	0.8956212925105033	1.35477603804958	0.7727380333681662	6266.367619999999	63733.36537849576	11234.0
CL100033235_L01_76	1000000	813740	81.374	76	107	62.4284852058585	0.7035269169965723	436.68716302204126	0.7508706314713317	6.937575267480379	0.8392230115014995	7646.751493000001	99945.54849672328	8642.0
CL100033235_L01_78	1000000	648879	64.8879	65	106	71.38260680581597	0.6630436935157271	249.7496894467902	0.8348728517651629	7.813063210119338	0.7295088845719454	6371.55531	71816.52707166651	12031.0
CL100033235_L01_81	1000000	801197	80.11970000000002	54	128	58.53701562859819	0.645964875707337	216.71693497584144	0.7180585520880471	4.749974540724764	0.7902856343025993	6112.29393	74307.81427722111	9639.0
CL100033235_L01_80	1000000	715963	71.5963	64	106	62.84000487543006	0.5909774326779336	198.73646443055972	0.7281350672543001	9.372233610158034	0.7046096191215904	9151.543880000001	112082.44186550907	9846.0
CL100033235_L01_82	1000000	795645	79.56450000000002	65	108	75.8273490953551	0.6369743079992419	185.43152861105116	0.8076339730910245	20.161571402911786	0.6984033174552393	6338.12733	70594.04959804214	9385.0
CL100033235_L01_83	1000000	716709	71.6709	65	106	62.82461008286352	0.6527276531153184	163.62666593115037	0.7551939878211268	8.944533253099612	0.7773914063663498	7918.43773	101225.96752284777	10721.0
CL100033235_L01_84	1000000	825928	82.5928	64	106	66.88030929020387	0.6808683627901481	237.1566410085836	0.7871236988292978	7.546744681246709	0.8233938709892578	8447.965349999999	88033.73722066576	9194.0
CL100033235_L01_86	1000000	713168	71.3168	86	106	71.18572765436035	0.6377972862151786	242.69439048157406	0.7350788875304536	10.944301319285405	0.7510097015449909	7477.80955	98312.5065723609	10011.0
CL100033235_L01_85	1000000	813678	81.3678	65	105	71.12633037551979	0.6971788035173303	237.1566410085836	0.832658952375715	12.306947574637121	0.8278504596885425	7136.00744	75444.51315762149	9152.0
CL100033235_L01_87	1000000	853670	85.367	75	107	75.72537567002767	0.4142408390641221	163.6266659311505	0.6513448635610096	17.621950197779686	0.4422745209176925	9403.79408	124397.87171803806	8400.0
CL100033235_L01_88	1000000	762905	76.29050000000002	45	107	71.32312071374736	0.6377474626729379	243.82391600758936	0.7891367760761353	11.35763048720668	0.7032578949941078	4925.88639	58385.62984294621	11031.0
CL100033235_L01_90	1000000	578719	57.8719	65	106	62.472874887328864	0.6660317498200438	449.89071901631223	0.6290826284026321	4.028772474914802	0.8400544783066207	22020.0121	239644.96340759227	10034.0
CL100033235_L01_89	1000000	807617	80.7617	54	106	39.852528209798756	0.7114074914904773	92.85980734189754	0.7971274201809259	6.937575267480358	0.8195333565585855	8037.397290000001	97884.5326759674	10439.0
CL100033235_L01_92	1000000	616285	61.6285	76	115	91.81807273649203	0.6326339299615962	242.69439048157383	0.8108418991392425	17.886015078007926	0.8312212941410139	6018.2488299999995	68852.14589030154	11848.0
CL100033235_L01_91	1000000	661751	66.1751	64	109	81.83055795296812	0.505232775919585	463.9192547696042	0.853403800619049	8.497622294456598	0.5049942074491958	4888.11971	60879.516106582705	11577.0
CL100033235_L01_94	1000000	642483	64.2483	96	106	58.95208573071008	0.6616662596140229	300.37722061326986	0.8877012292940174	1.361950445463861	0.7197137216382525	26625.1858	364501.94770247076	8390.0
CL100033235_L01_93	1000000	810083	81.0083	86	106	48.71983997312214	0.7052516491164491	231.80022251385688	0.8157556506327064	1.3429833714002166	0.7969379424825497	31425.989429999998	464168.0176997234	5754.0
CL100033235_L01_95	1000000	733997	73.3997	74	106	58.833814398876434	0.4648716929013309	111.95765496688527	0.8824024568530896	11.866731841127628	0.437237594350671	4682.862921999999	55696.21894097338	11674.0
CL100033235_L02_52	1000000	701801	70.1801	106	106	24.75789465111857	0.6642375195921821	60.53190592079793	0.6637410201985523	0.4476087567851955	0.8155788567870695	65003.30504000001	858918.3754005865	6346.0
CL100033235_L02_49	1000000	754004	75.4004	55	108	66.85830793518257	0.48229219956916625	232.5855633960855	0.8351793096280242	7.022180494011783	0.49147350066534873	4717.940490000001	58247.977434436754	10337.0
CL100033235_L02_51	1000000	608804	60.8804	76	107	66.86772304521385	0.5009100276073218	222.09983859062118	0.7638347677012624	7.022180494011752	0.5141514841122055	13894.175770000002	130099.57790186748	11194.0
CL100033235_L01_96	1000000	803498	80.3498	54	106	51.704225079751986	0.621428498088467	283.76122285414124	0.6614167919039895	0.7426967035320984	0.7645764339155624	7327.32494	99871.95569961268	8979.0
CL100033235_L02_50	1000000	752544	75.2544	75	106	103.99612792345118	0.3966694501037906	283.7612228677327	0.7903956021044208	22.264795661705307	0.3938064997276479	7363.439399999999	90809.04746001096	9835.0
CL100033235_L02_53	1000000	650938	65.0938	85	107	48.22414401708442	0.7008709803449938	187.80193391587358	0.8012713283247972	4.949924697221384	0.7743893679320114	27810.507008	362628.2134007345	8625.0
CL100033235_L02_54	1000000	697252	69.7252	65	107	62.70799007906146	0.6624389503111006	298.066928445632	0.8519767434343021	2.7955312656297426	0.7517392356234207	8934.20834	113310.95605629557	10160.0
CL100033235_L02_56	1000000	734416	73.4416	65	107	71.34385139908157	0.5024807172839243	212.29652697195885	0.7902553228856727	5.8668694309579	0.4995757818836823	7308.07223	81628.88314536407	9863.0
CL100033235_L02_55	1000000	821615	82.1615	54	106	55.141279324931496	0.6861206265029584	207.01886465784887	0.8357112088236077	6.937575267480393	0.7546273360779105	7193.044089999999	91156.11572729879	9513.0
CL100033235_L02_57	1000000	688982	68.8982	65	106	26.253701991461533	0.7137837260819898	42.56588741092934	0.8227849074262782	3.235857267263973	0.8089978699439254	16936.928069999998	224460.44598686832	12240.0
CL100033235_L02_58	1000000	540858	54.08579999999999	74	106	46.00936625198903	0.6893440744754437	135.419149992443	0.9009827282103572	3.382010570868871	0.8201263460324083	34697.44606	476349.7574402566	11051.0
CL100033235_L02_61	1000000	738789	73.8789	65	106	71.31910665191948	0.508618974130499	499.96608704651175	0.7226204263557338	4.9499246972213795	0.5396223677821481	10201.38652	135024.7065355745	9283.0
CL100033235_L02_59	1000000	729955	72.9955	64	106	58.54308568271566	0.6505318748236052	327.1989548648267	0.7073151142224502	3.5960871895420534	0.7341115430523476	12453.566019999998	142598.74610203903	9153.0
CL100033235_L02_60	1000000	710107	71.0107	75	107	54.89624614337417	0.6081428049074705	192.0332369778977	0.6855896363940677	7.546744681246673	0.6997419958333102	12817.12721	132566.3607655779	9569.0
CL100033235_L02_62	1000000	692969	69.2969	65	107	48.84951930799349	0.6299210456401723	140.71171048290617	0.616709530373794	4.028772474914826	0.7647820763198669	10168.98279	122176.03163473081	10551.0
CL100033235_L02_64	1000000	826032	82.6032	75	107	52.1125857261391	0.6906775380814989	198.73646443055955	0.805858385833382	4.654395322542447	0.840808314205542	11193.821109999999	140999.72034522978	8165.0
CL100033235_L02_63	1000000	746733	74.6733	55	107	101.10865867380868	0.4710921852926026	256.70188018043996	0.7226541715694669	22.715968819506124	0.4862647779761642	1389.093403	16678.254463727448	11871.0
CL100033235_L02_66	1000000	814439	81.4439	65	106	59.12267565205521	0.6732303975774964	151.07081539356875	0.7668346552312856	9.37223361015803	0.8501682309300717	8654.839469999999	112585.29065951628	9173.0
CL100033235_L02_65	1000000	792608	79.2608	54	107	59.04330060716491	0.6307811878357578	123.34733956462307	0.9108443035909051	13.5497385962973	0.6529779701128385	4038.06787	45918.58045739803	10922.0
CL100033235_L02_67	1000000	819651	81.9651	77	109	55.57266993457931	0.6240472540769646	175.10357431937987	0.8300206100683478	4.949924697221388	0.7171957439696605	8064.849259999999	103870.95085189876	8136.0
CL100033235_L02_68	1000000	742685	74.2685	54	106	51.9588868430281	0.6784052099035467	194.4943452669206	0.779640639921969	2.632701251123856	0.8500953254758166	8245.672589999998	108453.9842503016	9435.0
CL100033235_L02_69	1000000	869739	86.9739	65	107	75.93778715358134	0.5685453546912941	398.45870397698576	0.9267867935656812	4.345812037629714	0.6490106415182981	7272.548229999999	92523.29454611953	8392.0
CL100033235_L02_70	1000000	752867	75.2867	54	107	66.88195762112258	0.39562114404303955	242.69439048157383	0.7398599268520009	7.546744681246706	0.4059185527349621	6799.015450000001	75504.47186736186	9941.0
CL100033235_L02_72	1000000	806166	80.6166	65	106	80.55114055263017	0.6358718517086493	157.17307752780934	0.781929983745992	19.752525545587346	0.8218046173707015	7471.85404	90310.08337759088	8982.0
CL100033235_L02_71	1000000	832844	83.2844	67	101	80.95447604180066	0.720502527845799	227.25320686353714	0.8216765116703817	17.62195019777964	0.8079130930527297	3534.15464	32274.058380496157	10073.0
CL100033235_L02_73	1000000	801434	80.1434	116	116	51.95125839805156	0.6441746881451592	146.30163797762538	0.7824420866163156	5.338881214373139	0.6975238795810685	6713.64053	74722.62976517352	10003.0
CL100033235_L02_74	1000000	842280	84.22800000000002	75	107	58.87074797683446	0.6554162214936474	194.4943452669206	0.7124039842402315	3.0165278052210835	0.7963403671981841	5976.69534	71593.0062930352	9470.0
CL100033235_L02_75	1000000	818702	81.87020000000003	77	106	76.33434399672277	0.7104839342872207	575.073791852186	0.8117394273867952	8.149663707537279	0.8143353757039778	6920.57388	81109.25521966467	9429.0
CL100033235_L02_76	1000000	816099	81.6099	65	107	76.13664040866107	0.6546052802197265	471.28574822047574	0.8432535277810519	3.879462371578407	0.8129916308057848	6921.475838	78773.13837737431	9543.0
CL100033235_L02_78	1000000	757766	75.7766	76	106	58.80858777022074	0.5149461648816992	128.03810639458914	0.7229655339387625	7.8130632101192505	0.5412641654154505	7225.5414	78488.67575115118	10114.0
CL100033235_L02_77	1000000	566495	56.6495	84	107	34.91086628942869	0.7530069788949518	73.4557076094978	0.7791321032212298	2.795531265629769	0.8791016651801284	21530.760407	248345.79548141523	9965.0
CL100033235_L02_79	1000000	556441	55.6441	74	106	37.50165610119249	0.7404564523411125	109.97014711505848	0.8619291057520426	1.361950445463868	0.7956869044155949	47845.202269999994	603795.3922172172	9425.0
CL100033235_L02_81	1000000	810112	81.0112	54	107	43.04676469688352	0.7107446270260919	149.21631277947716	0.8834228676599365	3.235857267263974	0.8098995829018656	7611.675369999999	96926.54672477995	9776.0
CL100033235_L02_80	1000000	841775	84.17750000000002	54	107	76.2526215354212	0.6786614373078418	436.49154761177266	0.7985956921596735	10.271525258103392	0.7535027402865253	6219.9102	64487.7776002374	9401.0
CL100033235_L02_82	1000000	567511	56.7511	85	107	48.28582347967	0.6348599651062158	202.4122769676079	0.7459988802015403	2.632701251123874	0.7992670637383074	33766.13858	493925.1305092937	9743.0
CL100033235_L02_83	1000000	676434	67.6434	75	107	71.37819753312992	0.6755714102895833	695.9801459764449	0.787716664177004	3.3820105708688786	0.7667769863888921	11398.46794	147065.31099972612	10454.0
CL100033235_L02_84	1000000	694392	69.4392	76	103	66.87412092957126	0.6377507338746237	203.11322494517339	0.7222525420365755	10.944301319285419	0.776835229975846	4337.32665	54865.81064590188	11307.0
CL100033235_L02_85	1000000	741415	74.14150000000002	65	107	86.4240204740283	0.4338736695500674	378.29663816085616	0.811261571671503	9.910515360046393	0.42979225101314855	7588.85454	84028.38551680911	9950.0
CL100033235_L02_86	1000000	732094	73.2094	75	105	62.06861749020526	0.7418749907348742	182.27930616732183	0.8207039911434998	6.8419546407713305	0.8468269845616334	6663.52612	71216.1043063217	10891.0
CL100033235_L02_87	1000000	828985	82.8985	65	106	71.18906467853213	0.685118930698916	163.6266659311505	0.7754372846854163	13.430682491742163	0.8505152955675005	7908.73726	93654.44003140507	8939.0
CL100033235_L02_88	1000000	757972	75.7972	54	105	62.55442298810674	0.46915583485208434	294.7275746449041	0.7102370179526076	3.0165278052210778	0.4867464749604164	7282.716049999999	85679.51251142599	10107.0
CL100033235_L02_89	1000000	788512	78.8512	88	100	35.9513366489873	0.6177391149252234	51.93075806253847	0.9178302891445764	4.345812037629733	0.6052827554532648	6802.51035	79955.25389968765	12811.0
CL100033235_L02_90	1000000	803608	80.3608	75	106	51.24468731006401	0.7097558017022377	250.33123247465002	0.8670160614590325	4.949924697221405	0.7198031397584582	9816.371158	93197.19634422337	9171.0
CL100033235_L02_92	1000000	788423	78.8423	74	106	71.20321201878967	0.6296191212671955	242.6943904815734	0.7463188465708352	10.271525258103404	0.7054852842030154	11198.78238	93198.84780715387	9021.0
CL100033235_L02_91	1000000	580137	58.0137	65	105	51.63448809646119	0.6051643552961694	125.66148738307466	0.8729071718061286	3.305032814166594	0.5916536626992037	17812.5562	192624.4288506564	10472.0
CL100033235_L02_94	1000000	833904	83.3904	65	100	75.85061909362773	0.6930780336291607	321.5928142845791	0.8238598228406353	12.306947574637126	0.8084037114343477	6279.003084	71866.39057702286	9120.0
CL100033235_L02_93	1000000	836868	83.68679999999998	64	106	75.71207053226458	0.588651186219666	307.81809108689384	0.8559311408878398	7.546744681246692	0.681882780648265	7664.8024	99400.61398321493	9010.0
CL100033235_L02_95	1000000	703500	70.35	75	117	62.432440805194105	0.722575877524634	594.6801623721472	0.7857756057610947	3.382010570868885	0.8492503946957458	18057.12644	278986.4515549843	8375.0
CL100036997_L01_10	1000000	518015	51.8015	44	105	83064.88981385792	0.8752964328548486	3.0094787117204405	0.8752964328548486	inf	-inf	156617.30353	0.0	9505.0
CL100033235_L02_96	1000000	805232	80.52319999999997	44	105	55.450799761216985	0.6874385723691051	212.02559661300887	0.8171214356059496	2.632701251123856	0.8141571751859491	9846.1586	110668.43220387888	9293.0
CL100036997_L01_1	1000000	527670	52.767	96	117	44758.301897787285	0.8879519162789457	3.332967055318333	0.8879519162789457	inf	-inf	140342.05686	0.0	9440.0
CL100036997_L01_12	1000000	450922	45.0922	44	105	86402.85469849058	0.9233866552841479	3.7631126891615265	0.9233866552841479	inf	-inf	203891.50725999998	0.0	10027.0
CL100036997_L01_14	1000000	431299	43.1299	74	104	25483.043572067854	0.9175112577374094	4.093025885753257	0.9175112577374094	inf	-inf	195443.57087	0.0	9862.0
CL100036997_L01_16	1000000	440306	44.0306	64	106	77108.81869918754	0.8942343283250365	4.720698352742272	0.8942343283250365	inf	-inf	182452.8701	0.0	10366.0
CL100036997_L01_17	1000000	436444	43.6444	44	106	29899.120921597398	0.8975516748827963	5.781063218169821	0.8975516748827963	inf	-inf	181736.44413000002	0.0	10377.0
CL100036997_L01_13	1000000	434942	43.4942	44	106	22501.50367047535	0.920216276071384	5.0920005371044414	0.920216276071384	inf	-inf	138820.98257	0.0	10321.0
CL100036997_L01_15	1000000	420877	42.0877	44	105	28806.239029704913	0.891278498229075	4.601121000808225	0.891278498229075	inf	-inf	170753.14137	0.0	10403.0
CL100036997_L01_19	1000000	445988	44.5988	44	100	99985.2508913664	0.8885852816508462	4.223019077110859	0.8885852816508462	inf	-inf	172985.63688	0.0	10456.0
CL100036997_L01_18	1000000	433459	43.3459	44	105	47248.61645000275	0.9001495522898946	4.17256487096903	0.9001495522898946	inf	-inf	193918.01049800002	0.0	9822.0
CL100036997_L01_25	1000000	427970	42.797	44	105	384900.1424548708	0.9220109339503093	3.375993980363419	0.9220109339503093	inf	-inf	223035.58297	0.0	9684.0
CL100036997_L01_24	1000000	411244	41.1244	44	104	14054.631973709875	0.8154464888686546	3.9453339922662916	0.8154464888686546	inf	-inf	164442.01216999997	0.0	10459.0
CL100036997_L01_26	1000000	473363	47.3363	44	104	115099.66397242756	0.8909741012397302	4.229130612356542	0.8909741012397302	inf	-inf	155611.67067999998	0.0	10308.0
CL100036997_L01_20	1000000	451959	45.1959	54	105	68125.01702950805	0.9261492901023238	4.710376697983033	0.9261492901023238	inf	-inf	150726.35279	0.0	10514.0
CL100036997_L01_2	1000000	450027	45.0027	44	105	20074.858800278293	0.8799863455939595	7.104581472277756	0.8799863455939595	inf	-inf	114442.1059	0.0	9906.0
CL100036997_L01_27	1000000	405464	40.5464	44	105	31721.861299281973	0.9081875420604583	4.617737330599005	0.9081875420604583	inf	-inf	163874.17278999998	0.0	10431.0
CL100036997_L01_28	1000000	433857	43.3857	44	105	113687.9581454431	0.9110463738400492	3.3701335032895687	0.9110463738400492	inf	-inf	187271.03685	0.0	10137.0
CL100036997_L01_30	1000000	462396	46.2396	95	105	22963.852825716545	0.8892032267578505	5.706762538424681	0.8892032267578505	inf	-inf	214157.25035	0.0	9853.0
CL100036997_L01_32	1000000	470058	47.0058	97	106	29431.251378526547	0.8846667371972025	5.155761885249862	0.8846667371972025	inf	-inf	177188.36854	0.0	10139.0
CL100036997_L01_34	1000000	486477	48.6477	44	105	53811.03943880458	0.827461456944102	4.687714749044321	0.827461456944102	inf	-inf	221727.75759	0.0	9695.0
CL100036997_L01_36	1000000	431073	43.1073	96	107	9225942.859996466	0.9365179492310398	1.5604643973332275	0.9365179492310398	inf	-inf	376996.95672	0.0	11278.0
CL100036997_L01_40	1000000	442826	44.2826	97	106	16671.745774498984	0.8701848510740596	5.59262858345912	0.8701848510740596	inf	-inf	189048.14223	0.0	10763.0
CL100036997_L01_33	1000000	466128	46.6128	98	105	183414.24554950334	0.9076799805009976	3.018542901129933	0.9076799805009976	inf	-inf	214757.17945	0.0	10097.0
CL100036997_L01_35	1000000	448061	44.8061	117	117	48958.49092493889	0.9220430987114243	5.887877380845018	0.9220430987114243	inf	-inf	206531.02991	0.0	10127.0
CL100036997_L01_39	1000000	457806	45.7806	117	117	99985.25083690103	0.920985491350445	4.2230190770855875	0.920985491350445	inf	-inf	181261.67202	0.0	10440.0
CL100036997_L01_41	1000000	460877	46.0877	117	117	44758.301897787125	0.9164722183520401	3.332967055318333	0.9164722183520401	inf	-inf	385264.351013	0.0	11097.0
CL100036997_L01_43	1000000	464839	46.4839	44	106	111924.55684945155	0.8813943163627342	3.0150358808250557	0.8813943163627342	inf	-inf	141009.17456	0.0	10469.0
CL100036997_L01_44	1000000	451277	45.1277	44	100	264224.5092570938	0.8733565760816128	3.017985031726237	0.8733565760816128	inf	-inf	162124.3793	0.0	10196.0
CL100036997_L01_42	1000000	429548	42.9548	94	106	521976.7614814733	0.9226383584211236	1.7604639135004394	0.9226383584211236	inf	-inf	384423.47278999997	0.0	11338.0
CL100036997_L01_45	1000000	441002	44.1002	97	117	35034.38536934869	0.8724449113817875	4.633414513204612	0.8724449113817875	inf	-inf	198125.13328	0.0	10210.0
CL100036997_L01_46	1000000	448424	44.8424	97	108	32813.15359746906	0.9216925169728218	5.804004809882467	0.9216925169728218	inf	-inf	175581.76022	0.0	10233.0
CL100036997_L01_5	1000000	454353	45.4353	44	104	29948.918118342823	0.8766098954544917	3.684144577042737	0.8766098954544917	inf	-inf	167271.53768	0.0	9926.0
CL100036997_L01_47	1000000	429332	42.9332	44	106	30917.579330672663	0.892047202264207	4.12339214745418	0.892047202264207	inf	-inf	197859.80227	0.0	10141.0
CL100036997_L01_48	1000000	451889	45.1889	105	105	59660.59962851289	0.9158399685907815	4.192192509429762	0.9158399685907815	inf	-inf	225781.22686	0.0	10108.0
CL100036997_L01_6	1000000	399944	39.9944	97	117	32813.153493823906	0.8756120785503732	5.804004809128399	0.8756120785503732	inf	-inf	259983.29106999998	0.0	6505.0
CL100036997_L01_7	1000000	452298	45.2298	44	105	46134.75774068746	0.8787143217436475	3.7275461545889974	0.8787143217436475	inf	-inf	221684.08314	0.0	9958.0
CL100036997_L01_8	1000000	430841	43.0841	44	100	22963.852810446468	0.9191086788323146	5.706762538217881	0.9191086788323146	inf	-inf	165519.45961999998	0.0	10178.0
CL100037423_L01_11	1000000	664402	66.4402	96	106	57195.07165863764	0.7978556627183807	68.09330530934322	0.7978556627183807	inf	-inf	19418.71063	0.0	9045.0
CL100037423_L01_15	1000000	628203	62.8203	106	106	38216.90242087328	0.8298964045138979	55.30098390610414	0.8298964045138979	inf	-inf	24011.8914	0.0	9037.0
CL100037423_L01_23	1000000	544872	54.4872	107	107	40243.45126583805	0.8133302832358353	73.45570760949785	0.8133302832358353	inf	-inf	21457.34345	0.0	9397.0
CL100037423_L01_19	1000000	600472	60.0472	107	107	28422.832281924362	0.796532459757551	24.206731003373132	0.796532459757551	inf	-inf	24790.379385	0.0	8704.0
CL100037423_L01_12	1000000	678418	67.84179999999999	108	108	49061.60987783566	0.814755834816235	43.90076188789618	0.814755834816235	inf	-inf	21097.50203	0.0	9247.0
CL100037423_L01_27	1000000	630815	63.0815	95	106	93024.24757767258	0.8640809425659883	294.7275746449041	0.8640809425659883	inf	-inf	11157.44272	0.0	9129.0
CL100037423_L01_28	1000000	728993	72.8993	107	107	32500.396051724314	0.7997529339301104	61.44623890342854	0.7997529339301104	inf	-inf	22815.26637	0.0	9532.0
CL100037423_L01_16	1000000	650440	65.044	96	107	98673.72249664487	0.8581483185104367	86.20518039103021	0.8581483185104367	inf	-inf	19145.55421	0.0	9058.0
CL100037423_L01_14	1000000	587346	58.7346	107	107	59737.9565538791	0.9242468873975355	165.1364359477526	0.9242468873975355	inf	-inf	25915.11382	0.0	8741.0
CL100037423_L01_30	1000000	626667	62.6667	107	107	129315.70372176774	0.8659190981676356	57.66884744893632	0.8659190981676356	inf	-inf	27525.01044	0.0	8235.0
CL100037423_L01_31	1000000	608406	60.8406	107	107	20127.03362644346	0.8957660010093609	37.940916840699074	0.8957660010093609	inf	-inf	32614.99312	0.0	8658.0
CL100037423_L01_36	1000000	579834	57.9834	107	107	34498.665832395156	0.8379703309195599	71.24019578781466	0.8379703309195599	inf	-inf	28038.95902	0.0	8499.0
CL100037423_L01_35	1000000	769108	76.9108	107	107	31220.19227598514	0.9341141554355222	252.07737134213397	0.9341141554355222	inf	-inf	12157.957	0.0	8874.0
CL100037423_L01_39	1000000	685984	68.5984	117	117	53178.7651616662	0.875432264996283	38.786855840587286	0.875432264996283	inf	-inf	31851.14237	0.0	8732.0
CL100037423_L01_38	1000000	686872	68.6872	108	108	38321.752520273614	0.7936116265183596	42.302986905597066	0.7936116265183596	inf	-inf	19176.29834	0.0	8895.0
CL100037423_L01_4	1000000	691763	69.1763	107	107	32793.76195621976	0.8282757978657582	53.80735754810942	0.8282757978657582	inf	-inf	20906.13905	0.0	8524.0
CL100037423_L01_47	1000000	558302	55.8302	106	106	37226.02107276221	0.8582881475245047	72.33596477186407	0.8582881475245047	inf	-inf	33420.79019	0.0	8425.0
CL100037423_L01_40	1000000	565098	56.5098	96	107	31388.779961708613	0.8567243333572491	80.111553259629	0.8567243333572491	inf	-inf	24997.797829999996	0.0	9079.0
CL100037423_L01_44	1000000	627204	62.7204	106	106	28339.598147532	0.8225823614401312	52.36786609782131	0.8225823614401312	inf	-inf	22242.16895	0.0	8707.0
CL100037423_L01_48	1000000	728351	72.8351	117	117	16759.14206719971	0.8800954700896161	53.385150888540764	0.8800954700896161	inf	-inf	12884.35809	0.0	10519.0
CL100037423_L01_7	1000000	655450	65.545	105	105	33782.88724705931	0.8394350677084598	81.39936763363511	0.8394350677084598	inf	-inf	16975.60344	0.0	9567.0
FCHHLWGBBXX_L4_CWHPEI17050225	1000000	532723	53.2723	44	105	43130.97646897999	0.8978759982875645	4.662158284403552	0.8978759982875645	inf	-inf	152599.60217	0.0	9226.0
FCHHLWGBBXX_L4_CWHPEI17050226	1000000	475900	47.59	44	105	32355.029833161	0.8669101148211823	5.175082831243258	0.8669101148211823	inf	-inf	115313.89801	0.0	9688.0
FCHHLWGBBXX_L4_CWHPEI17050229	1000000	470511	47.0511	44	105	50739.728603177144	0.8590811331835156	2.404075421564239	0.8590811331835156	inf	-inf	178471.65588	0.0	9726.0
FCHHLWGBBXX_L4_CWHPEI17050230	1000000	384719	38.4719	98	106	48661.676297056765	0.8645762219823034	5.244021406421567	0.8645762219823034	inf	-inf	257929.64247000002	0.0	6667.0
FCHHLWGBBXX_L4_CWHPEI17050232	1000000	455616	45.5616	44	105	48958.49104770178	0.8982372853920702	5.887877381306327	0.8982372853920702	inf	-inf	166239.77918	0.0	9910.0
FCHHLWGBBXX_L4_CWHPEI17050231	1000000	472683	47.2683	44	105	72154.91347329215	0.8562485765315223	3.005645170457408	0.8562485765315223	inf	-inf	232493.98241000003	0.0	9506.0
FCHHLWGBBXX_L4_CWHPEI17050234	1000000	552480	55.248000000000005	105	105	69796.88388090229	0.8699147544833706	2.6926087857871384	0.8699147544833706	inf	-inf	149788.59015	0.0	9378.0
FCHHLWGBBXX_L4_CWHPEI17050237	1000000	482358	48.2358	85	117	24346.02738326912	0.8742991138930788	5.757244307685145	0.8881403923908509	inf	-inf	138717.32114	1.2585062105290394	9633.0
FCHHLWGBBXX_L4_CWHPEI17050240	1000000	468782	46.8782	65	117	68417.66792908944	0.9055275705760819	5.288026924651192	0.9055275705760819	inf	-inf	177770.50444	0.0	9983.0
FCHHLWGBBXX_L4_CWHPEI17050239	1000000	450238	45.0238	117	117	11892.272966731845	0.8014658985165644	7.142299789996631	0.8983379438308314	inf	-inf	168551.33191	2.9479265175936304	10208.0
FCHHLWGBBXX_L4_CWHPEI17050236	1000000	469646	46.9646	86	117	67438.45936989092	0.9019494774492494	4.200907004034822	0.9019494774492494	inf	-inf	203357.0822	0.0	9883.0
FCHHLWGBBXX_L4_CWHPEI17050238	1000000	465226	46.5226	98	105	30917.5794277146	0.9186916921262677	4.123392147899854	0.9186916921262677	inf	-inf	189350.24816999998	0.0	9551.0
FCHHLWGBBXX_L4_CWHPEI17050241	1000000	490287	49.0287	44	105	75541.46094188615	0.9106810884535409	3.7574401797693766	0.9106810884535409	inf	-inf	181697.99633	0.0	10058.0
FCHHLWGBBXX_L4_CWHPEI17050242	1000000	458934	45.8934	105	105	113687.9581792508	0.911654600874987	3.3701335032952127	0.911654600874987	inf	-inf	191944.09107599998	0.0	9657.0
FCHHLWGBBXX_L4_CWHPEI17050249	1000000	448265	44.8265	44	105	301963.0696286966	0.9189879647886166	4.253716738375336	0.9189879647886166	inf	-inf	211719.06481	0.0	9620.0
FCHHLWGBBXX_L4_CWHPEI17050243	1000000	474458	47.4458	105	105	472720.3354021135	0.8833639030321717	3.3747169401939323	0.8833639030321717	inf	-inf	176552.61624	0.0	10069.0
FCHHLWGBBXX_L4_CWHPEI17050248	1000000	426149	42.6149	86	117	44491.53144378312	0.8662047351805925	2.39756024730869	0.8662047351805925	inf	-inf	172920.79726999998	0.0	10637.0
FCHHLWGBBXX_L4_CWHPEI17050250	1000000	532813	53.2813	105	105	87283.77977788744	0.898362314957361	4.216293602710053	0.898362314957361	inf	-inf	132985.36964999998	0.0	9737.0
FCHHLWGBBXX_L4_CWHPEI17050244	1000000	504100	50.41	85	105	39437.509825528316	0.906350444578112	5.211135897388343	0.906350444578112	inf	-inf	136903.85955999998	0.0	9891.0
FCHHLWGBBXX_L4_CWHPEI17050251	1000000	444202	44.4202	105	105	35668.990058155025	0.9144070208327576	5.193525588187738	0.9144070208327576	inf	-inf	151104.60455	0.0	9979.0
FCHHLWGBBXX_L4_CWHPEI17050252	1000000	465365	46.5365	95	117	18597.304922279574	0.8756543006493541	2.883406789658895	0.8756543006493541	inf	-inf	184757.97120000003	0.0	9846.0
FCHHLWGBBXX_L4_CWHPEI17050254	1000000	501013	50.1013	95	105	43737.58207663472	0.8911015941923685	5.227955278224733	0.8911015941923685	inf	-inf	193765.91384	0.0	9298.0
FCHHLWGBBXX_L4_CWHPEI17050256	1000000	467830	46.783	44	104	30917.5793913233	0.8832239018939579	4.123392147732725	0.8832239018939579	inf	-inf	171072.95771	0.0	9943.0
FCHHLWGBBXX_L4_CWHPEI17050257	1000000	479906	47.9906	44	105	152459.8085010818	0.879710361453434	2.703245558495155	0.879710361453434	inf	-inf	198693.08756	0.0	9868.0
FCHHLWGBBXX_L4_CWHPEI17050258	1000000	510516	51.05159999999999	105	105	181873.4587703003	0.8378997737351163	2.7034156903220024	0.8378997737351163	inf	-inf	193306.96926999994	0.0	9617.0
FCHHLWGBBXX_L4_CWHPEI17050259	1000000	433598	43.3598	75	105	22963.85280662944	0.926491299302608	5.706762538166184	0.926491299302608	inf	-inf	201279.15044	0.0	9838.0
FCHHLWGBBXX_L4_CWHPEI17050260	1000000	427832	42.7832	64	105	75541.46094188507	0.8882420795023562	3.7574401797693775	0.8882420795023562	inf	-inf	192925.62339999998	0.0	10279.0
FCHHLWGBBXX_L4_CWHPEI17050263	1000000	416505	41.6505	44	105	170064.41610781383	0.919072887911074	1.9590824728528087	0.919072887911074	inf	-inf	249321.00579000002	0.0	10713.0
FCHHLWGBBXX_L4_CWHPEI17050264	1000000	458480	45.848	105	105	19463.41783116483	0.8727871106985544	4.038651498731935	0.8727871106985544	inf	-inf	179792.85669	0.0	10430.0
FCHHLWGBBXX_L4_CWHPEI17050265	1000000	457486	45.7486	44	106	41193.65538844445	0.9145696091839928	3.7180836123115633	0.9145696091839928	inf	-inf	401550.99636	0.0	10703.0
FCHHLWGBBXX_L4_CWHPEI17050267	1000000	461616	46.1616	44	105	15195.885378283483	0.8668385136753884	3.971282878233253	0.8668385136753884	inf	-inf	137759.28663	0.0	10503.0
FCHHLWGBBXX_L4_CWHPEI17050266	1000000	434579	43.4579	44	106	316409.1014694426	0.926499067230663	1.7636055200032514	0.926499067230663	inf	-inf	369507.24913	0.0	11002.0
FCHHLWGBBXX_L4_CWHPEI17050270	1000000	451162	45.1162	44	105	27641.33469883839	0.9204354790373421	6.45846723899073	0.9204354790373421	inf	-inf	180754.66022000002	0.0	10106.0
FCHHLWGBBXX_L4_CWHPEI17050269	1000000	443338	44.3338	44	105	39437.5097542577	0.8823970810103395	5.211135897083279	0.8823970810103395	inf	-inf	180469.6641	0.0	10125.0
FCHHLWGBBXX_L4_CWHPEI17050268	1000000	452262	45.2262	44	106	25483.043506147456	0.8347087423717808	4.093025885304392	0.8347087423717808	inf	-inf	149192.82042	0.0	10226.0
FCHHLWGBBXX_L4_CWHPEI17050272	1000000	451007	45.1007	44	104	19463.417834462598	0.8232816760924396	4.038651498771557	0.8232816760924396	inf	-inf	230368.726974	0.0	9640.0
Index_CWHPEI17060014	1000000	648644	64.8644	128	128	18239.390021230214	0.8601170232578226	104.94717196993875	0.8601170232578226	inf	-inf	11107.526530000001	0.0	8783.0
Index_CWHPEI17060016	1000000	547581	54.7581	117	117	16899.941145436806	0.7753451442491482	25.399617328263485	0.7753451442491482	inf	-inf	26888.096299999997	0.0	8501.0
Index_CWHPEI17060015	1000000	524082	52.40820000000001	149	149	18384.822325725647	0.8407075093903885	29.105157274862783	0.8407075093903885	inf	-inf	15679.369130000001	0.0	10435.0
FCHHLWGBBXX_L4_CWHPEI17050271	1000000	432433	43.2433	44	105	43131.64629029431	0.899384850477867	2.9823200605097933	0.899384850477867	inf	-inf	185385.9113	0.0	10091.0
Index_CWHPEI17060019	1000000	570828	57.0828	107	107	28309.284504177136	0.8574109395223908	40.291663969100966	0.8574109395223908	inf	-inf	20003.04038	0.0	8569.0
Index_CWHPEI17060020	1000000	475192	47.5192	97	106	30204.93369308473	0.8019552437282653	60.57195292452554	0.8019552437282653	inf	-inf	25605.88753	0.0	8472.0
Index_CWHPEI17060021	1000000	597088	59.7088	107	107	26410.91399626818	0.7635232452043947	51.66715534401386	0.7635232452043947	inf	-inf	20256.24344	0.0	9359.0
Index_CWHPEI17060017	1000000	597870	59.787	86	117	30204.933761997163	0.8213654569450842	60.57195295181256	0.8213654569450842	inf	-inf	17321.48178	0.0	9054.0
Index_CWHPEI17060032	1000000	577055	57.7055	106	106	63934.217810387665	0.8692025990862993	52.35379659741574	0.8692025990862993	inf	-inf	17932.5215	0.0	8634.0
Index_CWHPEI17060033	1000000	570970	57.097	106	106	129956.88789331939	0.8631038864304349	43.23512874364997	0.8631038864304349	inf	-inf	26472.571669999998	0.0	8077.0
Index_CWHPEI17060023	1000000	552579	55.25790000000001	106	106	20127.033657107593	0.7712651589808548	37.940916851433656	0.7712651589808548	inf	-inf	20435.102322	0.0	9177.0
Index_CWHPEI17060024	1000000	612067	61.20670000000001	86	106	28403.85911504531	0.841951691357813	45.92932984301579	0.841951691357813	inf	-inf	18975.52234	0.0	8428.0
Index_CWHPEI17060037	1000000	427700	42.77	106	106	18912.28523598586	0.8209044701398011	54.88668424197742	0.8209044701398011	inf	-inf	35732.03118	0.0	8316.0
Index_CWHPEI17060035	1000000	475024	47.5024	65	106	26593.334806818766	0.8550530534990403	88.45250534079182	0.8550530534990403	inf	-inf	25133.1927	0.0	8646.0
Index_CWHPEI17060038	1000000	551348	55.1348	182	182	20501.264556313577	0.7860475966420836	26.18848884835464	0.7860475966420836	inf	-inf	32606.601359	0.0	8561.0
Index_CWHPEI17060039	1000000	488151	48.8151	107	107	15287.60010493853	0.9423345709813257	28.178011595105758	0.9423345709813257	inf	-inf	30229.62537	0.0	8722.0
Index_CWHPEI17060043	1000000	634822	63.4822	127	127	14144.62094198627	0.8876762146474585	45.25114695513829	0.8876762146474585	inf	-inf	12946.23	0.0	10234.0
Index_CWHPEI17060041	1000000	542233	54.2233	44	107	38216.90242087328	0.8740819178284296	55.30098390610414	0.8740819178284296	inf	-inf	24812.51416	0.0	8886.0
Index_CWHPEI17060040	1000000	487306	48.7306	117	117	32793.76196104559	0.8448987667186941	53.807357549553124	0.8448987667186941	inf	-inf	22675.66865	0.0	9106.0
Index_CWHPEI17060042	1000000	549293	54.92930000000001	65	106	18464.85198514552	0.8695700561702557	70.7358958326268	0.8695700561702557	inf	-inf	18592.1439	0.0	9232.0
Index_CWHPEI17060047	1000000	527311	52.7311	44	106	25432.212259876425	0.8939533989346735	76.41250580187207	0.8939533989346735	inf	-inf	18359.478130000003	0.0	9192.0
Index_CWHPEI17060044	1000000	438213	43.8213	44	107	19629.948312691442	0.8862064697238974	71.8266322891127	0.8862064697238974	inf	-inf	24198.62572	0.0	8853.0
