# Supplementary material for: Comparative analysis of sequencing technologies for single-cell transcriptomics
Source: Genome Biol. 2019 Apr 9;20:70. doi: 10.1186/s13059-019-1676-5 (PMC6454680; doi:10.1186/s13059-019-1676-5)
Supplement: Supplementary file 8 — Table S6. Single-cell library statistics computed from raw single-end sequencing reads for mESCs and K562 using plate-based Smart-seq2 protocol and sequenced across HiSeq4000 and BGISEQ-500 platforms. (CSV 75 kb) [file 13059_2019_1676_MOESM8_ESM.csv]

	num_processed	num_mapped	percent_mapped	global_fl_mode	robust_fl_mode	detection_limit	accuracy	detection_limit_ERCC	accuracy_ERCC	detection_limit_SIRV	accuracy_SIRV	ERCC_content	SIRV_content	n_genes
CL100020213_L01_10	8491713	3798658	44.73370685043171	250	250	82717.18113315405	0.8565990040594917	1.9513078633063954	0.8565990040594917	inf	-inf	115280.296401	0.0	9295.0
CL100020213_L01_11	1865946	501807	26.892900437633248	250	250	132604.22584038167	0.7571103054142838	3.3724925792365887	0.7571103054142838	inf	-inf	146863.924126	0.0	6693.0
CL100020213_L01_13	9445686	3227456	34.16857176916531	250	250	55274.97636156684	0.8720641170523673	2.9956755260035033	0.8720641170523673	inf	-inf	100402.551074	0.0	9852.0
CL100020213_L01_12	6422026	2373997	36.96648067136446	250	250	768852.1945032086	0.9100123553086993	3.007425240701356	0.9100123553086993	inf	-inf	149268.74379	0.0	9638.0
CL100020213_L01_14	7809781	2656182	34.010966504694565	250	250	128735.04140892268	0.8825139249347043	2.7024823329811243	0.8825139249347043	inf	-inf	153093.47147699998	0.0	9669.0
CL100020213_L01_15	10729590	3521297	32.818560634656116	250	250	24627.5213921694	0.677839514400686	3.3533579011656762	0.777185253199691	inf	-inf	123416.17743509999	0.2206029248087394	9956.0
CL100020213_L01_17	10135582	3549993	35.02505332204899	250	250	99985.25045564132	0.8560630961838587	4.2230190769086855	0.8560630961838587	inf	-inf	128379.480163	0.0	9960.0
CL100020213_L01_16	10403697	3595627	34.56105074955566	250	250	64090.2080050395	0.7931612677009979	3.7791686783358585	0.86759650543998	inf	-inf	132834.68696400002	0.3078444145886809	10024.0
CL100020213_L01_18	8260011	2933094	35.50956530203168	250	250	63000.27518869748	0.8287280651095251	3.0010584926389217	0.8287280651095251	inf	-inf	140816.418181	0.0	9288.0
CL100020213_L01_19	8194656	2929962	35.75454540129567	250	250	5305562.857699395	0.8733429665394292	2.377318498531501	0.8733429665394292	inf	-inf	124225.39359400001	0.0	9999.0
CL100020213_L01_1	9075893	4022547	44.32122547059557	250	250	404672.11179393256	0.8804604329712722	2.419255831456164	0.8804604329712722	inf	-inf	105390.038111	0.0	9089.0
CL100020213_L01_20	9493944	3455479	36.39666507407247	250	250	508850.2797511989	0.8479614946714422	2.4164671385451233	0.879735205838087	inf	-inf	106492.828852	0.07656301980454742	10004.0
CL100020213_L01_21	7308990	2750404	37.63042499716104	250	250	6039078.438911579	0.856141381186294	2.131669878211112	0.8947112681011948	inf	-inf	151362.47608	0.09768434050959827	9704.0
CL100020213_L01_22	9176330	3124920	34.0541371114596	250	250	113687.95821305811	0.8779357766345789	3.3701335033008575	0.8779357766345789	inf	-inf	106565.100798	0.0	10217.0
CL100020213_L01_24	10451302	3443061	32.94384757037927	250	250	36608.238813418764	0.8055506120358357	2.6615748880357373	0.8055506120358357	inf	-inf	117139.98415100001	0.0	10051.0
CL100020213_L01_25	7000456	2448049	34.96985053545084	250	250	14621662.846381037	0.8296155955858497	2.6368967545017443	0.8296155955858497	inf	-inf	170857.73248150002	0.0	9306.0
CL100020213_L01_27	10824260	3488508	32.22860500394484	250	250	128735.04136691587	0.8688824655933415	2.7024823329789913	0.8688824655933415	inf	-inf	121585.05666900001	0.0	10037.0
CL100020213_L01_26	10371508	4098731	39.51914225009517	250	250	632691.841288885	0.693777724454025	2.688982498784063	0.838831879111275	inf	-inf	114386.88050500001	0.46307185307189186	9992.0
CL100020213_L01_28	9714838	3388747	34.882177139752606	250	250	69796.88364766067	0.8311101588463692	2.6926087856935736	0.8311101588463692	inf	-inf	139456.8390375	0.0	9819.0
CL100020213_L01_29	11208613	4566951	40.74501457049146	250	250	309518.9528844754	0.8434784627050406	1.9554497673886373	0.8642771014464968	inf	-inf	127325.118925	0.27479203538812375	9669.0
CL100020213_L01_2	12047235	4383363	36.38480531009813	250	250	472720.3361847594	0.8699900444449019	3.374716940181909	0.8699900444449019	inf	-inf	78916.868858	0.0	9503.0
CL100020213_L01_30	8527016	3164719	37.11402675918516	250	250	486838.73343181174	0.8744834565403571	3.013140346407187	0.8744834565403571	inf	-inf	159001.023047	0.0	9534.0
CL100020213_L01_32	12927613	4826861	37.3376043976564	250	250	11570840.151306635	0.8683327715410881	2.3632893280544036	0.8683327715410881	inf	-inf	135417.42730640003	0.0	9724.0
CL100020213_L01_31	14147882	4665637	32.977635804426406	250	250	80617.37485081978	0.8915619514372629	2.6961735260795066	0.8915619514372629	inf	-inf	196471.56139	0.0	9946.0
CL100020213_L01_33	14792997	5466449	36.952951453988675	250	250	11570840.10394431	0.9019464262672359	2.3632893281273546	0.9019464262672359	inf	-inf	156978.061171	0.0	9645.0
CL100020213_L01_34	14534159	5777906	39.75397544501887	250	250	11570839.942911379	0.8134158468535336	2.3632893283753997	0.8134158468535336	inf	-inf	164178.738663	0.0	9322.0
CL100020213_L01_35	10952256	3800376	34.69948109321038	250	250	213528.6282797599	0.914124462963284	4.247493175711596	0.914124462963284	inf	-inf	163153.955353	0.0	9845.0
CL100020213_L01_36	7501295	2478508	33.041068242216845	250	250	6367728.151287808	0.8850326120043098	1.5604643973332275	0.9184004668454596	inf	-inf	329218.60708	0.7583900562910246	11020.0
CL100020213_L01_37	10753793	3768181	35.04048292541989	250	250	768852.1945032196	0.9022846400139484	3.007425240701356	0.9022846400139484	inf	-inf	103019.262265	0.0	10441.0
CL100020213_L01_39	14745198	5067164	34.364842031961864	250	250	101031074841327.44	0.876570694853302	1.310906481875791	0.876570694853302	inf	-inf	140384.531452	0.0	10119.0
CL100020213_L01_3	2191107	787279	35.93065057982107	250	250	67438.45945266025	0.9186284548019577	4.2009070041172025	0.9186284548019577	inf	-inf	161238.909306	0.0	7341.0
CL100020213_L01_40	15547202	5467320	35.165941755950676	250	250	32262.40636425919	0.7510663023220596	3.0125975251723256	0.8424405828127574	inf	-inf	138735.662373	0.2968298162185108	10346.0
CL100020213_L01_41	17509254	6196727	35.3911537293365	250	250	58373017.47178331	0.7089954183813036	1.879879838371978	0.824427661731301	inf	-inf	330866.11777949997	0.2720695892525611	10887.0
CL100020213_L01_42	7430070	2402969	32.341135413259906	250	250	570733182.8570678	0.9185423817264572	1.3774269275675626	0.9185423817264572	inf	-inf	334513.628619	0.0	11111.0
CL100020213_L01_47	12438380	4314231	34.6848303396423	250	250	1036329.8244354462	0.9088454369220466	2.684931836257084	0.9088454369220466	inf	-inf	144532.03970899998	0.0	9708.0
CL100020213_L01_44	12998849	4727812	36.371004848198474	250	250	186031.84709758338	0.7698899841615653	1.9427898072052905	0.849861197491593	inf	-inf	114351.6598392	0.364100345021077	10029.0
CL100020213_L01_46	14601988	5157057	35.31749923366599	250	250	155745.43626069426	0.8896684913699666	3.7791686783416893	0.8896684913699666	inf	-inf	143740.23785300003	0.0	9939.0
CL100020213_L01_43	14448756	5353902	37.054414926793704	250	250	90559.99256043897	0.8519967865479949	2.420700908436125	0.8519967865479949	inf	-inf	100891.7284575	0.0	10190.0
CL100020213_L01_45	14076113	4877621	34.65176075241794	250	250	154529.83630118778	0.759093070632455	3.0179576933289582	0.759093070632455	inf	-inf	146749.8030901	0.0	9799.0
CL100020213_L01_4	2061959	787024	38.168751173034956	250	250	1089269.8389379722	0.8746057791532883	2.4051577990694994	0.8746057791532883	inf	-inf	113648.42306	0.0	8824.0
CL100020213_L01_48	12992396	4604463	35.43967563796547	250	250	128735.04136691199	0.8618225312745149	2.7024823329789913	0.8618225312745149	inf	-inf	180411.298786	0.0	9852.0
CL100020213_L01_6	3533102	1116694	31.606616508665763	250	250	362964.34091857873	0.8453902510377949	4.256052931444378	0.8453902510377949	inf	-inf	189113.426558	0.0	6126.0
CL100020213_L01_8	6668467	2319782	34.78733567999961	250	250	37932.1831405504	0.7792701548837837	3.3329670553659443	0.8096820024877638	inf	-inf	122774.974119	0.11642282455889463	9792.0
CL100020213_L01_5	10800710	4015694	37.17990761718442	250	250	516162.9411143124	0.8759274821849666	2.170450262490915	0.8759274821849666	inf	-inf	127642.15408600002	0.0	9721.0
CL100020213_L01_7	10595698	3892639	36.7379194839264	250	250	93648.64937933229	0.848087985413953	2.6989807994688215	0.848087985413953	inf	-inf	156989.81716099998	0.0	9350.0
CL100020213_L02_12	6673871	2467394	36.970957334955976	250	250	675769.2844903782	0.8640768221924209	1.9501237345624107	0.8640768221924209	inf	-inf	140962.47530299998	0.0	9383.0
CL100020213_L02_11	10964844	4056221	36.992965882597154	250	250	30508.989384299224	0.7757139702228577	2.6926087856935745	0.8478900998004805	inf	-inf	140540.540725	0.3869863378518068	9810.0
CL100020213_L02_10	9720980	3566265	36.68627031430988	250	250	21273.901344587135	0.7597178746466552	3.73617121312934	0.8462766946035677	inf	-inf	109771.21464160002	0.8552631869617162	9897.0
CL100020213_L02_14	4977075	1647390	33.09956148942903	250	250	17173.99332522389	0.8191740366379955	3.584600559592776	0.8191740366379955	inf	-inf	174854.612426	0.0	8970.0
CL100020213_L02_13	8842925	3396706	38.41156630865918	250	250	504596.09157540277	0.7988327412731518	2.389732354052764	0.8594543799859771	inf	-inf	102441.65363799999	0.45335897493523986	9476.0
CL100020213_L02_16	9589104	3469077	36.17727996275772	250	250	38342.36571063792	0.8619685556161486	2.9742306329072807	0.8619685556161486	inf	-inf	132327.20994	0.0	10226.0
CL100020213_L02_15	9030809	3217858	35.63200151835788	250	250	128735.04128290205	0.8460778303201718	2.7024823329747303	0.8460778303201718	inf	-inf	123595.37435400001	0.0	9974.0
CL100020213_L02_1	7381620	2442211	33.08502740590819	250	250	42654.21360685173	0.8782366970403759	3.3405880143315643	0.900611389668865	inf	-inf	172496.52703399997	0.6152371856890065	9097.0
CL100020213_L02_18	8601964	3173161	36.888796558553366	250	250	17783693.62902357	0.8955394806079456	2.3556892552135196	0.8955394806079456	inf	-inf	115970.1667692	0.0	9630.0
CL100020213_L02_17	9201049	2974933	32.332541648240316	250	250	44491.531319450005	0.8624278599057036	2.397560247155961	0.8624278599057036	inf	-inf	119625.94369740001	0.0	10469.0
CL100020213_L02_20	9511823	3615387	38.009401562665744	250	250	38885.76689490578	0.8259653072177385	2.1539976281492375	0.8418222515752488	inf	-inf	137831.8692739	0.43917314265708984	9648.0
CL100020213_L02_22	5617725	2207020	39.28672193815112	250	250	149388.22282839034	0.8491898795881277	2.424886410781047	0.8491898795881277	inf	-inf	143176.516319	0.0	8945.0
CL100020213_L02_24	11050959	4094369	37.049897660465476	250	250	89251.2212306907	0.8102888388841686	2.701936749616606	0.8700864054433098	inf	-inf	137715.027514	0.7725775803229622	9806.0
CL100020213_L02_23	12471316	4582518	36.744462252419865	250	250	123568.52465787907	0.7164911239240477	2.692564944413932	0.788657791220249	inf	-inf	110822.7036283	0.3370015100607529	9879.0
CL100020213_L02_21	8824975	3207504	36.345757353420275	250	250	100811.19750645822	0.835182711361663	2.4241875584727466	0.8504119036273508	inf	-inf	126834.934238	0.4573167339847025	9550.0
CL100020213_L02_25	8295128	3044951	36.707703606261404	250	250	913664.4165210795	0.8522113548207702	1.7550435669157924	0.8522113548207702	inf	-inf	149777.414365	0.0	9209.0
CL100020213_L02_28	6535176	2340262	35.81023678627783	250	250	69796.88395865177	0.8265686030693065	2.692608785818326	0.8265686030693065	inf	-inf	124334.524018	0.0	9855.0
CL100020213_L02_26	10786273	4112187	38.1242621988151	250	250	2033014.3908451947	0.8460364088250575	2.3556892551367805	0.9025888243377531	inf	-inf	101360.663909	0.7455206251391612	9493.0
CL100020213_L02_27	6291708	2110515	33.544388900438484	250	250	29948.918016730357	0.8888568341702087	3.6841445766133596	0.8888568341702087	inf	-inf	178417.45291499997	0.0	8999.0
CL100020213_L02_29	13952152	5053333	36.21902198313207	250	250	27105.041996846077	0.8457926920576746	3.6707715456410828	0.8457926920576746	inf	-inf	135058.905246	0.0	10209.0
CL100020213_L02_2	6609680	2351397	35.57505053194709	250	250	51865.24437378331	0.8289325398404465	3.7361712131617293	0.8289325398404465	inf	-inf	122066.719939	0.0	9791.0
CL100020213_L02_30	15918502	5119671	32.16176371369617	250	250	32605.534210431942	0.8462036136227351	2.652249211047874	0.8462036136227351	inf	-inf	126759.41506300001	0.0	10655.0
CL100020213_L02_31	16574193	5975435	36.052645217779244	250	250	22497737.96501436	0.9173946745322662	2.6290606072300076	0.9173946745322662	inf	-inf	128461.58774799999	0.0	9862.0
CL100020213_L02_33	17537659	6545964	37.32518690208311	250	250	71793.18717803966	0.8279014464483082	1.7561324194135846	0.8402551878391534	inf	-inf	150982.51348899998	0.8015241196188746	9834.0
CL100020213_L02_34	17181828	6330969	36.84688846844468	250	250	149388.22246235242	0.8599507495325868	2.424886410775956	0.8599507495325868	inf	-inf	131578.466151	0.0	9591.0
CL100020213_L02_36	15905450	5868489	36.89608907638578	250	250	57075.43939239226	0.8252085374588946	3.3473696417840615	0.8252085374588946	inf	-inf	118791.38991679999	0.0	9980.0
CL100020213_L02_35	8306240	3325942	40.041486882151254	250	250	647370.1370534998	0.8573283292398856	2.413177360001408	0.8573283292398856	inf	-inf	150139.224822	0.0	8933.0
CL100020213_L02_37	14655919	5396741	36.82294505039228	250	250	54514.69710050407	0.7767025059919238	2.424886410754863	0.827414958964259	inf	-inf	151668.49225	0.9134988702843467	9894.0
CL100020213_L02_4	10124638	3269631	32.293806455104864	250	250	32605.53421043235	0.8659129446838386	2.652249211047874	0.8659129446838386	inf	-inf	121571.33534800001	0.0	10262.0
CL100020213_L02_5	11332688	4154275	36.657454965670986	250	250	393461.5307515075	0.8811936064072375	3.0152657740150017	0.8811936064072375	inf	-inf	118446.18234	0.0	9628.0
CL100020213_L02_3	10975248	3925778	35.769378514271395	250	250	21460.401611834834	0.8307329511555407	3.250816320489013	0.8307329511555407	inf	-inf	139040.578524	0.0	10185.0
CL100020213_L02_38	19954322	7117756	35.67024727775768	250	250	2524348.193966472	0.8210860641805349	1.7209943230003397	0.8749383675642418	inf	-inf	160763.631684	0.21981885399298606	9658.0
CL100020213_L02_39	14700037	5471636	37.22191991761654	250	250	150303.39816725842	0.6790476077554969	1.9097874503789651	0.7848620512009786	inf	-inf	114182.2155124	1.0468941209041571	9714.0
CL100020213_L02_8	6759817	2439389	36.086612995588496	250	250	26858.56852386035	0.8250201417440158	4.16158071469703	0.8845636056533314	inf	-inf	126147.15411899998	0.6022764529353883	9582.0
CL100020213_L02_7	10976456	4114585	37.485550891836134	250	250	237957.98909124968	0.8527746454239334	1.7636055200466199	0.8667711723380993	inf	-inf	137703.620746	0.7414673226573554	9631.0
CL100022456_L01_10	11055815	5537657	50.088184362708674	250	250	201702.6886240056	0.8038091547176099	1.7641880944356132	0.8632937710270951	inf	-inf	99679.575678	0.06208721799362574	9574.0
CL100020213_L02_9	5926810	2347802	39.61324894842251	250	250	1944340.3625142265	0.8744475590513267	2.3953107283814887	0.8744475590513267	inf	-inf	141250.838072	0.0	8902.0
CL100022456_L01_12	9712216	4186054	43.10091538326578	250	250	404672.1119720976	0.8659960111940077	2.4192558314511756	0.8659960111940077	inf	-inf	127597.0098	0.0	9905.0
CL100022456_L01_11	2529557	844368	33.38007406039872	250	250	3197021.1190494103	0.8079997695374393	1.9281915811830712	0.8079997695374393	inf	-inf	119547.667324	0.0	6715.0
CL100022456_L01_16	12931669	5402483	41.77715188967488	250	250	384900.14169286826	0.8423696277780571	3.3759939803735284	0.8781610023455758	inf	-inf	111456.07269	0.03772700818442308	10296.0
CL100022456_L01_14	10751226	4385941	40.794798658311144	250	250	6039077.240947992	0.9062223938010708	2.1316698815750073	0.9062223938010708	inf	-inf	129097.340205	0.0	9956.0
CL100022456_L01_15	14196459	5681842	40.02295220237666	250	250	23395.231405756516	0.758132302099223	3.744002950130159	0.8573222033772225	inf	-inf	104062.3265714	0.19369990222901873	10146.0
CL100022456_L01_13	13465326	5563750	41.319088746904455	250	250	6039078.438911385	0.8057767024221121	2.131669878211112	0.8464226069177888	inf	-inf	84291.2337492	0.0806726901631656	10214.0
CL100022456_L01_18	12356293	5149777	41.677362296280926	250	250	50437.663836021326	0.8329171580718215	3.3405880141332016	0.8329171580718215	inf	-inf	121294.643505	0.0	9684.0
CL100022456_L01_1	11644701	5905663	50.71545417954484	250	250	181873.458253842	0.8816001837631195	2.7034156903246185	0.8816001837631195	inf	-inf	88104.20896290001	0.0	9403.0
CL100022456_L01_19	10169784	4308550	42.366189881712344	250	250	498978.75437116466	0.6506656929357604	2.6956663254137436	0.7604127078167838	inf	-inf	104575.20426419999	0.05453054777639132	10248.0
CL100022456_L01_17	13302581	5527218	41.549966882366654	250	250	3342558.02273576	0.7012400853633118	2.6642679768326687	0.7834299155403922	inf	-inf	110173.96330049999	0.1229667153860949	10240.0
CL100022456_L01_20	11623427	5019514	43.18445842177182	250	250	126768.34003669003	0.8641376534111594	3.0179576933359127	0.8858806097484696	inf	-inf	89672.659092	0.26193430944314805	10292.0
CL100022456_L01_21	10747249	4845889	45.089575946365436	250	250	640118899.7982779	0.8272519195279149	1.8537475055340968	0.8272519195279149	inf	-inf	126733.3597344	0.0	9907.0
CL100022456_L01_22	12213770	5000091	40.938146043359254	250	250	61698057.83775967	0.8418820571566666	1.7002327145376337	0.8418820571566666	inf	-inf	89964.1236468	0.0	10528.0
CL100022456_L01_25	10762914	4383274	40.72571796076787	250	250	9012205.25310457	0.8676926366496386	2.124903747631876	0.8676926366496386	inf	-inf	145192.691849	0.0	9602.0
CL100022456_L01_24	13152170	5173230	39.33366128935377	250	250	62983.914028482104	0.7755986851413733	2.4249370514497093	0.8328708246065223	inf	-inf	99735.09623290002	0.2920451103900872	10328.0
CL100022456_L01_26	13576394	6193023	45.61611131792435	250	250	6646910.116200613	0.7426763366234963	2.124903747673018	0.8616372932748824	inf	-inf	98442.75180099998	0.8921214328899698	10299.0
CL100022456_L01_27	13389954	5183319	38.710506399051106	250	250	75541.46102043035	0.9140891807406089	3.757440179816738	0.9140891807406089	inf	-inf	103437.54735899999	0.0	10329.0
CL100022456_L01_28	11701059	4831049	41.28728006584703	250	250	142866.14159091612	0.7308823875572165	2.4215257684274527	0.8568377625992372	inf	-inf	116580.17981409999	0.31164359666198904	10017.0
CL100022456_L01_29	13386591	6434534	48.06700974131502	250	250	252183.6457994653	0.8456898538234485	2.1752743138095125	0.8734532892436185	inf	-inf	107971.791155	0.146613121476993	9983.0
CL100022456_L01_2	15756035	6769171	42.96240139095908	250	250	875864.023500639	0.8507458180235566	3.784179316121027	0.8507458180235566	inf	-inf	65900.2795855	0.0	9639.0
CL100022456_L01_30	10904921	4803213	44.04628882685165	250	250	1802767.9409847388	0.8789844312511164	2.6754719104855544	0.8789844312511164	inf	-inf	135851.33645199996	0.0	9701.0
CL100022456_L01_32	19923980	8914768	44.74391160802209	250	250	27777.811089592025	0.6305263234082896	4.687714749305037	0.7537009309811231	inf	-inf	111698.3314069	0.2029009256141655	9955.0
CL100022456_L01_31	18918537	7646468	40.417861063992426	250	250	111100.42583457853	0.873242081800613	1.7594497169778904	0.873242081800613	inf	-inf	166208.44403359998	0.0	10125.0
CL100022456_L01_34	20685705	9618246	46.497066452412426	250	250	27440753.55706785	0.8059472225000155	1.895566915709559	0.8059472225000155	inf	-inf	140625.5678198	0.0	9624.0
CL100022456_L01_33	20247972	8900780	43.95887153538142	250	250	863490.8750816593	0.641857552940625	2.1634960362759323	0.768312651554595	inf	-inf	132890.13099720003	0.06187175265819585	9845.0
CL100022456_L01_35	15682082	6615089	42.18246658830122	250	250	154529.83527927924	0.8099705742036599	3.0179576932941776	0.8099705742036599	inf	-inf	133421.2328391	0.0	10073.0
CL100022456_L01_36	9814994	3955600	40.30160385222854	250	250	1432569327.361662	0.8437752320879053	1.3701773904285721	0.8437752320879053	inf	-inf	283425.1435422999	0.0	11157.0
CL100022456_L01_39	19097876	8184404	42.85504838339091	250	250	115085442.87599348	0.910798751668854	1.6925955611632175	0.910798751668854	inf	-inf	114946.235793	0.0	10400.0
CL100022456_L01_40	21493594	9027314	42.00002102952163	250	250	125538.87691699868	0.7934861678529204	2.4241875584788604	0.8511215978815165	inf	-inf	116504.6204173	0.027228673484065408	10704.0
CL100022456_L01_3	2992473	1262723	42.19663803148767	250	250	34207.73950751113	0.9061228802064631	4.137043597198125	0.9061228802064631	inf	-inf	135698.798688	0.0	7461.0
CL100022456_L01_37	16451687	7058444	42.904074214395145	250	250	183803.81747088945	0.839631410525698	3.3758977190567325	0.839631410525698	inf	-inf	85372.297831	0.0	10832.0
CL100022456_L01_41	23852908	10327369	43.296058493161496	250	250	394372.5968677853	0.6558919720002564	1.953055068112694	0.883024498963213	inf	-inf	281479.1337508	0.5942686913742868	11038.0
CL100022456_L01_44	17062171	7297134	42.76791036732664	250	250	1240139.6268691951	0.8703299734704341	1.751550145238401	0.8703299734704341	inf	-inf	98130.83343690001	0.0	10260.0
CL100022456_L01_45	18575425	7776302	41.86338670582234	250	250	149388.22246234657	0.764368662829802	2.4248864107759553	0.764368662829802	inf	-inf	123126.89437299999	0.0	9980.0
CL100022456_L01_43	19782320	8717870	44.06899696294469	250	250	34219.46201225758	0.8493019835565031	2.965109049834261	0.8493019835565031	inf	-inf	83950.33145540001	0.0	10499.0
CL100022456_L01_42	10210837	4056269	39.72513712636878	250	250	59746895.46029478	0.8017603957821909	1.3969849936588266	0.8017603957821909	inf	-inf	286840.80478030007	0.0	11250.0
CL100022456_L01_46	17018181	7306195	42.931703452913105	250	250	98033.50759421676	0.8796326651784587	3.3669505248739213	0.8796326651784587	inf	-inf	116659.1986721	0.0	10160.0
CL100022456_L01_5	13728269	5999886	43.704606895450546	250	250	93648.64966120402	0.873017390444412	2.698980799516935	0.873017390444412	inf	-inf	109252.34049000002	0.0	9943.0
CL100022456_L01_48	15745121	6682292	42.44039788579586	250	250	154529.83630118833	0.8891884919464845	3.017957693328957	0.8891884919464845	inf	-inf	149883.985889	0.0	10112.0
CL100022456_L01_47	16614921	6760466	40.68912515443197	250	250	324116.3716932369	0.7040431210545967	2.7003683510111443	0.8017010631317585	inf	-inf	122615.4585632	0.003474383023420694	9982.0
CL100022456_L01_4	2770665	1243085	44.865943735529186	250	250	183414.24624468136	0.882609039131082	3.018542901136249	0.882609039131082	inf	-inf	95798.77546599999	0.0	9582.0
CL100022456_L01_7	13736828	5937144	43.220632885554075	250	250	125538.87645393267	0.8311923878149536	2.424187558456449	0.8311923878149536	inf	-inf	135680.3354697	0.0	9585.0
CL100022456_L01_6	4493004	1704768	37.94272161787526	250	250	133187.87940722733	0.7374551556846599	4.234648851357033	0.7374551556846599	inf	-inf	161796.3703189	0.0	6325.0
CL100022456_L01_8	10458571	4285067	40.97182110251965	250	250	508850.27386824565	0.8413379028922805	2.4164671386949266	0.8413379028922805	inf	-inf	104487.39319199999	0.0	10160.0
CL100022456_L02_10	14734866	6462642	43.85952339166165	250	250	42654.21357676768	0.7857508449840178	3.3724925792184517	0.8792011788803479	inf	-inf	92241.137716	0.4646916144083576	10195.0
CL100022456_L02_12	11700949	5087332	43.47794354116064	250	250	1814949.31488884	0.8531732331812248	1.578796380993452	0.8531732331812248	inf	-inf	118941.428648	0.0	9690.0
CL100022456_L02_13	14352077	6464209	45.040233549471616	250	250	3091807.3616877333	0.8209441804775218	2.102304193254102	0.8840033410253775	inf	-inf	86605.655768	0.2354842525506488	9738.0
CL100022456_L02_11	17056358	7506603	44.01058537819152	250	250	301949.1189818475	0.8143876781306143	1.7475667285864338	0.8506421027925377	inf	-inf	118467.94298720002	0.8173360400132943	10056.0
CL100022456_L02_14	8090035	3255410	40.239751743966494	250	250	83064.8898842793	0.9083816387181004	3.0094787117409463	0.9083816387181004	inf	-inf	148646.32466800002	0.0	9311.0
CL100022456_L02_16	13326365	5844257	43.854847139486274	250	250	83064.8899312265	0.8876724007428581	3.0094787117546176	0.8876724007428581	inf	-inf	109626.762478	0.0	10444.0
CL100022456_L02_15	13472923	5837523	43.327813867859255	250	250	76834.30091819956	0.7869294864518986	1.9590824728426701	0.8228897295408979	inf	-inf	103499.634726	0.16694917494578354	10150.0
CL100022456_L02_23	18666979	8208859	43.97529455623216	250	250	40806.19836032049	0.7693506559735239	3.0167689079123012	0.848868283042391	inf	-inf	94477.75401830001	0.18592585029644493	10219.0
CL100022456_L02_20	13175528	5910275	44.85797457225244	250	250	19824.86076385657	0.6909369872751583	2.6163465695442887	0.8479506245375675	inf	-inf	114564.17126100001	0.782844529852302	9963.0
CL100022456_L02_22	8642024	4073801	47.13943168868774	250	250	508850.28045714635	0.8658936713430814	2.416467138527147	0.8658936713430814	inf	-inf	119554.147511	0.0	9277.0
CL100022456_L02_17	13973529	5597865	40.06049581319078	250	250	55707.50495817129	0.802394388369764	1.9585201814078794	0.8795692675162352	inf	-inf	98740.17006979999	0.29345696799816984	10654.0
CL100022456_L02_21	14300652	6210867	43.430656168683775	250	250	63000.27540358903	0.8740105299718052	3.001058492766373	0.8740105299718052	inf	-inf	106937.89037899999	0.0	9858.0
CL100022456_L02_1	10586045	4266821	40.30609165179253	250	250	29948.918016730357	0.8014083616973361	3.6841445766133596	0.8014083616973361	inf	-inf	145542.6047909	0.0	9317.0
CL100022456_L02_18	15219162	6652089	43.708641776728584	250	250	834042.2312930096	0.7487350654820751	2.4094026516537705	0.7930407260911275	inf	-inf	95826.6465508	0.038623562003950083	9844.0
CL100022456_L02_24	15555247	6871795	44.17670127642461	250	250	30508.98939123069	0.8281337594720781	2.69260878570137	0.8720446968280329	inf	-inf	116241.9158478	1.1271321694593148	10068.0
CL100022456_L02_25	14761151	6335513	42.9201828502398	250	250	5223110.696731258	0.8671591493025071	1.732913899872059	0.8671591493025071	inf	-inf	125980.58931800001	0.0	9535.0
CL100022456_L02_26	15606309	7021989	44.99455316436449	250	250	256604.79064635737	0.8194180133592185	2.4051577992986974	0.8640282643581103	inf	-inf	86247.03418890001	0.6423334325427604	9765.0
CL100022456_L02_2	9623147	4155420	43.181508086699715	250	250	93648.6492384	0.826385208992558	2.6989807994447648	0.826385208992558	inf	-inf	102099.129132	0.0	10096.0
CL100022456_L02_31	24469732	10653648	43.538065721357306	250	250	834042.2312930393	0.8065937481929044	2.4094026516537705	0.8638594896213753	inf	-inf	106091.7635273	0.023432393084244208	10096.0
CL100022456_L02_27	8946635	3627227	40.542919209289295	250	250	64871.22569935483	0.9135578095638602	3.353357900989012	0.9135578095638602	inf	-inf	152192.439605	0.0	9229.0
CL100022456_L02_30	23543283	9546424	40.5483976045312	250	250	67020.74612792437	0.8917458819556348	2.414140566317976	0.8917458819556348	inf	-inf	101893.95329919999	0.0	10799.0
CL100022456_L02_28	9211080	3998603	43.41079439110289	250	250	128735.03057094172	0.817086654329353	2.7024823324313165	0.817086654329353	inf	-inf	102406.1119244	0.0	10132.0
CL100022456_L02_29	18108636	7918507	43.727793744376996	250	250	69796.88403639977	0.874872813825769	2.6926087858495142	0.874872813825769	inf	-inf	112612.04421299999	0.0	10356.0
CL100022456_L02_33	27167924	12203968	44.92050257502193	250	250	32257.053790567006	0.8493502213718245	2.3899479605985903	0.8536324601939994	inf	-inf	124843.7003866	2.362560285453163	10050.0
CL100022456_L02_34	28586308	12671230	44.3262207907366	250	250	324116.36959056585	0.8086747822848567	2.700368351068978	0.8086747822848567	inf	-inf	109107.720062	0.0	9949.0
CL100022456_L02_35	13850616	6633221	47.89116238584622	250	250	516162.9426028386	0.8639824187461008	2.1704502624557143	0.8639824187461008	inf	-inf	123531.20558380001	0.0	9303.0
CL100022456_L02_36	23623652	10469979	44.31990024235034	250	250	35298.91932270995	0.7208295534881785	3.7681268267742674	0.7793009476067917	inf	-inf	99400.65990219999	0.7452679886294568	10263.0
CL100022456_L02_38	28115885	12109494	43.069937154743656	250	250	1240139.6422502147	0.7748492620884819	1.7515501450909803	0.8426800903479257	inf	-inf	133339.9084514	0.0974444297155507	9796.0
CL100022456_L02_37	23742037	10518819	44.30461884968	250	250	51335.570625668326	0.7523321533331164	2.1780306218179644	0.8453397741379489	inf	-inf	126554.4897184	1.081540332294172	10180.0
CL100022456_L02_39	20475268	9196482	44.91507510426725	250	250	497872.6768269746	0.7186308301455029	2.6700833082927375	0.787854468230454	inf	-inf	95250.853731	1.7364269920150524	9922.0
CL100022456_L02_3	17109395	7280069	42.55012523820977	250	250	17885.471692528903	0.8261884993175711	3.215410101136389	0.8261884993175711	inf	-inf	117959.086078	0.0	10419.0
CL100022456_L02_4	15290189	6105155	39.928577730464944	250	250	86903.93899566769	0.8672581425075501	2.1729318009159253	0.8672581425075501	inf	-inf	102217.3182362	0.0	10608.0
CL100022456_L02_5	16146865	7033997	43.562617263474976	250	250	586079.8929727364	0.8239677932333818	3.372946686905005	0.8239677932333818	inf	-inf	100428.8864287	0.0	9873.0
CL100022456_L02_7	15842403	7010322	44.25037035101303	250	250	34115.209542479184	0.7431645355353287	2.146609079856961	0.8557508736537962	inf	-inf	115875.511311	1.057334112667035	9919.0
CL100022456_L02_8	11685774	5044566	43.168437109942396	250	250	83064.89011901883	0.8815571986059733	3.009478711809297	0.8815571986059733	inf	-inf	106516.290039	0.0	9892.0
CL100022488_L01_16	3069268	1805446	58.82334159154561	250	250	28339.5981475321	0.6876613279560471	52.36786609782134	0.6876613279560471	inf	-inf	10503.032123	0.0	8949.0
CL100022488_L01_13	2921318	1857750	63.592871436796685	250	250	27748.331299063106	0.7725511718528814	68.0877855211417	0.7725511718528814	inf	-inf	9628.847349	0.0	8776.0
CL100022456_L02_9	9987680	4720529	47.26351865498294	250	250	261664.16843412071	0.7962385443502443	2.176877914274957	0.8539202797806256	inf	-inf	120282.3560645	0.052102060146078	9219.0
CL100022488_L01_26	2793331	1742150	62.36819052235485	250	250	21587.804555328872	0.8468398748987536	43.65322172208601	0.8468398748987536	inf	-inf	7300.860529	0.0	9204.0
CL100022488_L01_17	3545690	2006050	56.57714013351421	250	250	30459.424829788462	0.7800470286215486	53.08110246639815	0.7800470286215486	inf	-inf	9146.686203999998	0.0	9519.0
CL100022488_L01_27	3656586	2280515	62.367328431493206	250	250	86563.59893384753	0.7414844158062165	179.75275966543856	0.7414844158062165	inf	-inf	5949.290018	0.0	8984.0
CL100022488_L01_21	3168673	2261051	71.3564006131273	250	250	44874.47221204396	0.8012260576161037	56.85305473403351	0.8012260576161037	inf	-inf	6578.342927	0.0	10163.0
CL100022488_L01_1	3107419	1794678	57.75461886536705	250	250	44786.76039839159	0.7820638919279935	37.88978898298833	0.7820638919279935	inf	-inf	9880.20419	0.0	8066.0
CL100022488_L01_2	5396552	2495999	46.25173629384096	250	250	19916.698903620167	0.8437390329237399	33.403706993403745	0.8437390329237399	inf	-inf	16617.868154	0.0	8917.0
CL100022488_L01_38	2781509	1764736	63.44527377046057	250	250	58138.668864306295	0.7541630920637027	39.246614354760865	0.7541630920637027	inf	-inf	10374.229786000002	0.0	8840.0
CL100022488_L01_39	3214214	1940845	60.38319166054282	250	250	27346.632137728582	0.6689654141948165	24.206731003373132	0.6783229102863558	inf	-inf	19138.080921	0.11452887673795424	8625.0
CL100022488_L01_30	2893495	1716902	59.33661540801003	250	250	85369.07894076924	0.7076522697312507	47.368443934182054	0.7076522697312507	inf	-inf	14920.608112	0.0	8087.0
CL100022488_L01_41	5571989	3802610	68.24510960089835	250	250	27641.33463684834	0.915993499565838	6.45846723825264	0.915993499565838	inf	-inf	39701.819652000006	0.0	9741.0
CL100022488_L01_4	3263618	2119459	64.94200608036847	250	250	30454.615700867118	0.7850468726777224	40.782708909625285	0.7850468726777224	inf	-inf	10422.433245	0.0	8298.0
CL100022488_L02_13	3936371	2167218	55.05624342827442	250	250	33990.30419330083	0.837911254060811	28.117061308290037	0.837911254060811	inf	-inf	11588.964828	0.0	9601.0
CL100022488_L02_11	6634709	4476024	67.46375764181971	250	250	32092.169838757607	0.7812380530313773	31.721870069552104	0.7812380530313773	inf	-inf	9276.283367	0.0	8789.0
CL100022488_L01_45	2604005	1875630	72.02866353943253	250	250	39343.88362835493	0.840300088158597	84.06386793628867	0.840300088158597	inf	-inf	7788.472221999999	0.0	8896.0
CL100022488_L02_15	4455320	2694588	60.48023486528464	250	250	44874.47224840429	0.6531911161788301	56.85305474182792	0.6516782030801456	inf	-inf	13594.834492499998	0.07580384031019606	8407.0
CL100022488_L02_14	2736445	1748987	63.91456798875914	250	250	30454.615700867173	0.7771826548669425	40.7827089096253	0.7771826548669425	inf	-inf	15720.367903	0.0	8731.0
CL100022488_L02_17	5341377	3313937	62.04274665502921	250	250	33782.88724705835	0.8222138806895519	81.39936763363504	0.8222138806895519	inf	-inf	12956.425927	0.0	8462.0
CL100022488_L02_18	3849063	2556901	66.42918029660724	250	250	266541.0480362588	0.8044220933620246	62.938778452478196	0.8044220933620246	inf	-inf	10707.059068	0.0	8708.0
CL100022488_L02_19	4445370	1805957	40.625572224584225	250	250	43375.66765610606	0.8718520635553858	28.99091205273243	0.8718520635553858	inf	-inf	12481.262724	0.0	8513.0
CL100022488_L02_25	3232211	2227791	68.92467725652813	250	250	27462.121455523684	0.719554007556513	36.5961851149202	0.7934560702204144	inf	-inf	13228.788611	0.13140126454064635	8700.0
CL100022488_L02_1	4811108	3319151	68.98932636723183	250	250	82778.75134866369	0.8617205138156381	31.172338593563776	0.8617205138156381	inf	-inf	8819.813195	0.0	8747.0
CL100022488_L02_26	7090117	4713257	66.47643473302345	250	250	44359.98921907425	0.8487987068874197	65.12424005022649	0.8487987068874197	inf	-inf	6613.983646999999	0.0	9450.0
CL100022488_L02_20	2959807	1836609	62.051647286461595	250	250	39343.883634403806	0.8564957652137982	84.06386793897364	0.8564957652137982	inf	-inf	17770.248569999996	0.0	8033.0
CL100022488_L02_23	10682504	5804487	54.33638967043682	250	250	20501.264513302398	0.7784883823361289	26.188488839964716	0.7784883823361289	inf	-inf	11282.5148844	0.0	9729.0
CL100022488_L02_21	3987652	2747955	68.91160512502093	250	250	41636.180376197924	0.7901165700473652	34.24167709266633	0.8477144110968299	inf	-inf	9527.89591	0.8829808630312264	8807.0
CL100022488_L02_27	5889866	3799649	64.51163744642068	250	250	26359.24444978752	0.7755362358801717	39.807967889816275	0.7755362358801717	inf	-inf	13202.9225052	0.0	8399.0
CL100022488_L02_2	8453140	4273450	50.55458681625999	250	250	69204.27632523488	0.7510073469533444	35.01239960747329	0.7510073469533444	inf	-inf	10464.1040621	0.0	9543.0
CL100022488_L02_33	5461424	3300123	60.4260537178582	250	250	22906.454703552794	0.8184338100951329	57.235953913037115	0.8184338100951329	inf	-inf	10463.431323	0.0	9449.0
CL100022488_L02_31	8415501	4227325	50.232600530853716	250	250	14578.310536608604	0.7614994040119469	37.940916840699074	0.9141977023596928	inf	-inf	17773.05908	0.19099855291219744	8489.0
CL100022488_L02_28	3839325	2611593	68.02219140083217	250	250	114538.45826696478	0.8003079043075165	65.66714308215136	0.8003079043075165	inf	-inf	9867.638523	0.0	8743.0
CL100022488_L02_30	5787156	3339440	57.70433698348549	250	250	34498.66583239485	0.8122383019333467	71.24019578781466	0.8122383019333467	inf	-inf	17796.924101	0.0	8043.0
CL100022488_L02_34	2863739	2047688	71.50400228512443	250	250	76447.04103293737	0.7697502430818648	61.90983956906381	0.7697502430818648	inf	-inf	10830.494300999999	0.0	8317.0
CL100022488_L02_29	7472638	3789298	50.70897318992302	250	250	47241.489732615584	0.7858458646919259	29.28963192988548	0.7858458646919259	inf	-inf	12870.4498338	0.0	8489.0
CL100022488_L02_36	6355002	4337986	68.26096986279471	250	250	84239.39372444834	0.8888462750399996	62.81737260722177	0.8888462750399996	inf	-inf	6354.180992	0.0	9308.0
CL100022488_L02_35	4140703	2969512	71.71516527507526	250	250	69978.34802125244	0.8732801587560441	40.191221838726975	0.8732801587560441	inf	-inf	13950.358527	0.0	8725.0
CL100022488_L02_7	2794096	1951265	69.83528840812913	250	250	38033.026177243984	0.6507839588790513	37.02080770715445	0.6507839588790513	inf	-inf	11960.600255000001	0.0	8423.0
CL100022488_L02_4	5089980	3285467	64.54773889091902	250	250	24348.185405020937	0.7273568319413859	34.56179184161859	0.7273568319413859	inf	-inf	14116.572447	0.0	8704.0
CL100022488_L02_5	4687204	3019883	64.42823909520473	250	250	76447.04109063584	0.7630610514871916	61.90983957613498	0.7630610514871916	inf	-inf	12436.820939000001	0.0	8369.0
CL100022488_L02_37	2813554	1852673	65.84814082118203	250	250	35031.53542138568	0.8322891365310265	62.337915694905256	0.8322891365310265	inf	-inf	12161.588822000002	0.0	8451.0
CL100022488_L02_38	9011626	5933558	65.84336722362869	250	250	94078.00245176257	0.6685149738896937	55.293932395154016	0.6685149738896937	inf	-inf	10091.0137751	0.0	8802.0
CL100022488_L02_3	4886307	2710498	55.47129969525042	250	250	16899.941112263263	0.7986547017019897	25.399617320071663	0.7986547017019897	inf	-inf	11202.703051999999	0.0	9728.0
CL100022584_L01_12	7816836	2965508	37.93744681351893	250	250	802343.7550402784	0.8803828023737773	2.688982498753974	0.8803828023737773	inf	-inf	144220.507646	0.0	9422.0
CL100022584_L01_11	2183400	605913	27.750893102500683	250	250	216604.30238913422	0.7664957609329784	2.4243706735565342	0.7664957609329784	inf	-inf	140518.889394	0.0	6659.0
CL100022584_L01_10	9567041	4373426	45.71346563686725	250	250	97870.56510049394	0.8596841668827747	1.954497349791581	0.8596841668827747	inf	-inf	111356.33111	0.0	9021.0
CL100022584_L01_13	10472769	3706349	35.390344234652744	250	250	39876.39254334607	0.8080828130899471	3.3244550608288104	0.8080828130899471	inf	-inf	96384.76960550001	0.0	9658.0
CL100022488_L02_9	4263229	2088295	48.98388052811613	250	250	30657.88066403828	0.7825426895760534	24.43868569470973	0.7825426895760534	inf	-inf	14036.796435000002	0.0	8504.0
CL100022584_L01_19	8954691	3309101	36.953826770795324	250	250	6683042.322346836	0.7469125962719771	2.651389869322001	0.8740948869522477	inf	-inf	117878.79312299998	0.07081306101251397	9591.0
CL100022584_L01_1	9676128	4403862	45.51264720764338	250	250	1623470.432994579	0.8754978917343512	1.938369977599954	0.8754978917343512	inf	-inf	100854.717867	0.0	8859.0
CL100022584_L01_14	9317693	3290925	35.319096690564926	250	250	131089.44472264993	0.7938999301334819	3.016768907927064	0.7938999301334819	inf	-inf	147730.6996179	0.0	9347.0
CL100022584_L01_16	9889922	3550462	35.89979779415854	250	250	183093.9644151455	0.8747179692435075	3.781840922829325	0.8747179692435075	inf	-inf	125367.678749	0.0	9702.0
CL100022584_L01_17	11141070	4018801	36.07194820605202	250	250	218595.3274523581	0.8484065101952188	3.376733321102668	0.8484065101952188	inf	-inf	123372.2303599	0.0	9710.0
CL100022584_L01_18	10027004	3641692	36.31884459206359	250	250	154529.834870517	0.8451416088266278	3.017957693280262	0.8451416088266278	inf	-inf	136884.400981	0.0	9156.0
CL100022584_L01_15	11399387	3892470	34.1463097971847	250	250	28857.57017885357	0.6799098163976907	3.0094787118434767	0.7715839480670439	inf	-inf	119031.3398182	0.19578445928287722	9708.0
CL100022584_L01_20	10227550	3836955	37.51587623624426	250	250	1061884.7217056178	0.8879933075249233	2.6804247150724283	0.9151421905949368	inf	-inf	102686.413224	0.20948857763176923	9771.0
CL100022584_L01_26	11005803	4500586	40.89284534713188	250	250	7738141.546551034	0.7923477784205792	2.37050162011048	0.7923477784205792	inf	-inf	110489.19956479999	0.0	9802.0
CL100022584_L01_21	8601465	3358097	39.04098894781296	250	250	131089.44468102662	0.8856924092776478	3.0167689079241136	0.8856924092776478	inf	-inf	146468.376685	0.0	9357.0
CL100022584_L01_22	10191780	3620973	35.52836697809411	250	250	154529.83604571794	0.8851874395771977	3.0179576933202648	0.8851874395771977	inf	-inf	101209.60064700001	0.0	9930.0
CL100022584_L01_25	8656771	3079438	35.572593984523785	250	250	393461.5313967034	0.8704881941333195	3.015265774000227	0.8704881941333195	inf	-inf	163680.18707400002	0.0	9109.0
CL100022584_L01_24	10934185	3743493	34.23659833814774	250	250	106262.93595398882	0.8215290581028711	2.4228055090132323	0.8215290581028711	inf	-inf	113431.05874900002	0.0	9844.0
CL100022584_L01_27	10823868	3613802	33.387343600273034	250	250	109446.97850200278	0.8557131207170589	2.7010715830334546	0.8557131207170589	inf	-inf	117139.98274	0.0	9801.0
CL100022584_L01_32	16397036	6300433	38.42421886492168	250	250	181349.1343775167	0.7897277861166799	4.243578692177201	0.8784209341748006	inf	-inf	130411.9211454	0.03657351027158132	9484.0
CL100022584_L01_29	11385846	4802266	42.17750705569002	250	250	309518.9528844754	0.8398956255372353	1.9554497673886373	0.8669697575873357	inf	-inf	122500.449039	0.13151112403423004	9445.0
CL100022584_L01_34	16231151	6610512	40.72731502528686	250	250	1802767.9233638728	0.7988561430957101	2.675471910658751	0.7988561430957101	inf	-inf	158272.44021169998	0.0	9095.0
CL100022584_L01_28	10405927	3754752	36.08282087698673	250	250	48055.37122122213	0.8267623726983242	2.153997628135849	0.8267623726983242	inf	-inf	132240.25795499998	0.0	9525.0
CL100022584_L01_2	11893140	4503506	37.86641711104048	250	250	404672.1125066149	0.8719653904845918	2.4192558314362103	0.8719653904845918	inf	-inf	75650.728004	0.0	9146.0
CL100022584_L01_35	13277153	4744461	35.73402370221989	250	250	1443718.8176346403	0.8814858549249571	2.400456349192464	0.8814858549249571	inf	-inf	154706.660365	0.0	9495.0
CL100022584_L01_30	8954354	3441359	38.432242013215024	250	250	132604.22584037978	0.8618213075261276	3.372492579236588	0.8618213075261276	inf	-inf	153493.020758	0.0	9121.0
CL100022584_L01_36	8165442	2768492	33.904986404900065	250	250	32112099.183713585	0.9000106176579881	1.402772068576276	0.9000106176579881	inf	-inf	319954.10458299995	0.0	10729.0
CL100022584_L01_33	16094177	6142204	38.1641384955565	250	250	16781698.14420636	0.8436786258835517	1.9028651824938088	0.8436786258835517	inf	-inf	151637.3826033	0.0	9351.0
CL100022584_L01_31	15945438	5448855	34.17187411220689	250	250	145314.59415529607	0.886349982433865	2.1780306218308882	0.886349982433865	inf	-inf	188606.316536	0.0	9522.0
CL100022584_L01_37	12857182	4650005	36.166595448364966	250	250	48092.04114925878	0.7928273928235808	4.67531518841742	0.7928273928235808	inf	-inf	99292.3841511	0.0	10164.0
CL100022584_L01_39	15935834	5763406	36.16632803780461	250	250	7972618.049650855	0.804691717479923	1.7271538720624462	0.804691717479923	inf	-inf	133612.64863910002	0.0	9811.0
CL100022584_L01_45	15720673	5651762	35.95114534854837	250	250	59496.25143254957	0.7226343827123725	2.177081776715882	0.8216340212727729	inf	-inf	140563.66682699998	0.2903757308626817	9495.0
CL100022584_L01_3	2481535	911673	36.73826885375382	250	250	52991.85635531755	0.907204362402706	4.182756689543647	0.907204362402706	inf	-inf	153783.33226	0.0	7005.0
CL100022584_L01_42	8567476	2872264	33.525206256778546	250	250	396724555.11604154	0.8929847359081846	1.2573482108209637	0.8929847359081846	inf	-inf	324302.969173	0.0	10768.0
CL100022584_L01_40	17708825	6407028	36.17985947684277	250	250	55239.312488343596	0.8394219225772895	2.1602362695993436	0.8394219225772895	inf	-inf	133741.9535423	0.0	10102.0
CL100022584_L01_43	17347250	6622834	38.178005159319206	250	250	50739.728402447625	0.8345344845216088	2.4040754213870916	0.8345344845216088	inf	-inf	96031.3097151	0.0	9945.0
CL100022584_L01_41	18096981	6663582	36.82151183117228	250	250	216604.30247198485	0.7871020744278555	2.424370673554831	0.7871020744278555	inf	-inf	319719.0554425	0.0	10499.0
CL100022584_L01_46	15850850	5799828	36.59001252298773	250	250	213528.62940042175	0.8881025413492195	4.247493175826381	0.8881025413492195	inf	-inf	136086.31969530002	0.0	9535.0
CL100022584_L01_44	14304559	5378683	37.60118015522185	250	250	403640.58800742886	0.8390820454283895	1.7623355060400576	0.8390820454283895	inf	-inf	111008.8945114	0.0	9757.0
CL100022584_L01_47	13861847	4883949	35.23303207718278	250	250	39876.39254334678	0.8571359283511147	3.3244550608288095	0.8571359283511147	inf	-inf	139085.02217	0.0	9458.0
CL100022584_L01_48	14484974	5306862	36.63701432946998	250	250	183414.24529670834	0.8638616383051446	3.018542901127636	0.8638616383051446	inf	-inf	172142.0868273	0.0	9537.0
CL100022584_L01_6	3833354	1254012	32.71318015502873	250	250	133187.87890024317	0.7452432967713035	4.234648851223163	0.7452432967713035	inf	-inf	182036.619682	0.0	5909.0
CL100022584_L01_7	11311155	4285020	37.88313395051168	250	250	60755.50093508676	0.8303157313044996	2.6882403771272694	0.8303157313044996	inf	-inf	151107.788097	0.0	9007.0
CL100022584_L01_4	2142607	837120	39.070160790102896	250	250	216604.30272052594	0.8258412579236404	2.4243706735497192	0.8258412579236404	inf	-inf	110884.146561	0.0	8736.0
CL100022584_L01_8	9021966	3255564	36.08486221295891	250	250	35661.38569303217	0.8068915338479979	3.3149937508958915	0.8068915338479979	inf	-inf	117180.04922799999	0.0	9539.0
CL100022584_L01_5	11540637	4429693	38.38343585367082	250	250	93648.64966120402	0.863826016655594	2.698980799516935	0.863826016655594	inf	-inf	123113.0653088	0.0	9464.0
CL100022584_L02_15	9320052	4644945	49.83818759809495	250	250	26397.43525645632	0.6485149684165396	23.976887922397243	0.6485149684165396	inf	-inf	10459.041796	0.0	9029.0
CL100022584_L02_14	7903886	3779751	47.82142606813915	250	250	27748.331299063004	0.6013892745092637	68.0877855211417	0.6013892745092637	inf	-inf	10101.934297799999	0.0	8617.0
CL100022584_L02_17	13574488	6972968	51.36818419965453	250	250	27648.653710596758	0.6573334238420928	31.044801213957097	0.6573334238420928	inf	-inf	6772.4854655	0.0	9516.0
CL100022584_L02_16	9295168	5209753	56.04797030026784	250	250	45091.39252980803	0.6862912368358767	43.35899662208874	0.6862912368358767	inf	-inf	7679.470139200001	0.0	9096.0
CL100022584_L02_18	10889650	5730744	52.62560321038785	250	250	91442.79951180462	0.858253108235811	73.51192086993944	0.858253108235811	inf	-inf	7157.538812000001	0.0	9398.0
CL100022584_L02_13	10999292	6522330	59.29772570816376	250	250	35031.535421385364	0.7674538466198536	62.3379156949052	0.7674538466198536	inf	-inf	7257.6136472	0.0	8897.0
CL100022584_L02_11	11492076	6658819	57.942698951869104	250	250	38321.75253824845	0.6632530489814421	42.30298690866502	0.6632530489814421	inf	-inf	7916.726025399999	0.0	8885.0
CL100022584_L02_12	4619371	2662199	57.631201304246844	250	250	49061.60987783566	0.758870918609762	43.90076188789618	0.758870918609762	inf	-inf	8546.914977	0.0	9136.0
CL100022584_L02_10	8464586	4040809	47.73782202697214	250	250	24583.400852928728	0.8833034759484575	39.331327616783256	0.8833034759484575	inf	-inf	8119.840526	0.0	8788.0
CL100022584_L02_21	10322717	7152799	69.291825010799	250	250	34498.665827284916	0.6536223639603224	71.24019578567929	0.6536223639603224	inf	-inf	4874.528674	0.0	10101.0
CL100022584_L02_1	9606555	5151231	53.6220424491402	250	250	22963.260603226205	0.6870716669837248	38.86145733753177	0.6870716669837248	inf	-inf	7094.5271766999995	0.0	8196.0
CL100022584_L02_22	5705546	2710498	47.506373623137904	250	250	40988.245681078304	0.7143806666383085	22.257803859913075	0.7143806666383085	inf	-inf	15097.926011	0.0	8746.0
CL100022584_L02_19	5599922	2660189	47.50403666336781	250	250	28422.832281924213	0.7240303625005031	24.206731003373143	0.7240303625005031	inf	-inf	9210.694158	0.0	8593.0
CL100022584_L02_23	9446002	4362314	46.181590899514944	250	250	20935.50762272028	0.6593674832648239	29.737888435786584	0.6593674832648239	inf	-inf	8582.1016566	0.0	9327.0
CL100022584_L02_27	13302056	7819455	58.78380755576431	250	250	52886.396294399696	0.7272333938844643	103.05946886813382	0.7272333938844643	inf	-inf	4497.756649	0.0	8973.0
CL100022584_L02_24	7810089	4436690	56.80716314500386	250	250	48772.298470007365	0.7445345878935137	57.65244228715386	0.7445345878935137	inf	-inf	6493.958005	0.0	9176.0
CL100022584_L02_26	9971230	5672656	56.89023320091905	250	250	23047.621269947995	0.6979121347911321	50.30141910574668	0.6979121347911321	inf	-inf	5494.2525562	0.0	9296.0
CL100022584_L02_28	5665739	3487974	61.56256050622876	250	250	44786.76048705299	0.592495067261231	37.88978899342013	0.592495067261231	inf	-inf	8835.2562725	0.0	9392.0
CL100022584_L02_29	6573232	3000631	45.649248345410605	250	250	30192.648902389563	0.7015268110347598	35.765408518742206	0.7015268110347598	inf	-inf	9951.347767	0.0	8705.0
CL100022584_L02_2	14114268	6219132	44.062731414764116	250	250	18694.604925252843	0.7461368708047494	22.855102448282395	0.7461368708047494	inf	-inf	12507.435961399999	0.0	8914.0
CL100022584_L02_30	9216624	5106060	55.40054579637837	250	250	116583.7200386574	0.5834142827300409	49.25898818297738	0.5834142827300409	inf	-inf	10928.6422173	0.0	8099.0
CL100022584_L02_32	7346586	4571977	62.232675150062896	250	250	41371.701723864695	0.7189885153127119	56.06943202807436	0.7189885153127119	inf	-inf	6704.563246600001	0.0	9614.0
CL100022584_L02_31	7932891	3931824	49.56357020410341	250	250	22736.59702009014	0.8752948633821072	34.171002567847815	0.8752948633821072	inf	-inf	13700.6455279	0.0	8605.0
CL100022584_L02_39	7404785	4324565	58.40230337545249	250	250	46071.654669617295	0.6651548353595153	25.63439243666624	0.6651548353595153	inf	-inf	13975.172096400001	0.0	8668.0
CL100022584_L02_36	9627258	5013512	52.07621941782386	250	250	30543.672711542407	0.6090713963390887	46.5215624709326	0.6090713963390887	inf	-inf	11499.3556532	0.0	8300.0
CL100022584_L02_35	6004248	4301114	71.6345160959374	250	250	43869.34799360919	0.715200832898422	177.71851938218023	0.715200832898422	inf	-inf	4430.5798834	0.0	8696.0
CL100022584_L02_38	8216419	5043533	61.383590588552025	250	250	36795.35837316029	0.6980744327370911	28.404784653051525	0.6980744327370911	inf	-inf	7647.005800999999	0.0	8895.0
CL100022584_L02_33	13757291	5442356	39.55979414842645	250	250	18912.28520607307	0.7417617905204497	54.88668422243456	0.7417617905204497	inf	-inf	11962.550815999999	0.0	8859.0
CL100022584_L02_3	9185517	5447002	59.29989569449385	250	250	17263.119760032103	0.804757180920131	12.483685769926025	0.804757180920131	inf	-inf	18387.21216	0.0	8893.0
CL100022584_L02_40	6278119	2949817	46.98568153932732	250	250	29786.680568096977	0.7941623098231392	69.11696485905988	0.7941623098231392	inf	-inf	9122.605844	0.0	8870.0
CL100022584_L02_41	16473762	11181917	67.87713091885145	250	250	20220.88522515696	0.8277532722529147	7.970152851963785	0.8277532722529147	inf	-inf	30246.6087835	0.0	9773.0
CL100022584_L02_42	7115086	3526577	49.564783897200954	250	250	77057.14352733729	0.6452455957896926	40.675335024011794	0.6452455957896926	inf	-inf	10962.542548	0.0	8179.0
CL100022584_L02_43	6197002	3021999	48.76549983362923	250	250	23047.62126994804	0.6674736737991187	50.30141910574668	0.6674736737991187	inf	-inf	8179.636907	0.0	8479.0
CL100022584_L02_44	7518866	3775444	50.2129443455968	250	250	23982.687608405562	0.6706274985825192	30.38396086679197	0.6706274985825192	inf	-inf	8788.932984000001	0.0	8631.0
CL100022584_L02_45	7634033	5305916	69.50344595052182	250	250	21579.25150607672	0.7263837176812702	49.635485855819006	0.7263837176812702	inf	-inf	5995.817594	0.0	9032.0
CL100022584_L02_4	10610631	6796920	64.05764181225415	250	250	26359.244446123867	0.6878436093111657	39.80796788887059	0.6878436093111657	inf	-inf	7720.018157800001	0.0	8371.0
CL100022584_L02_7	9342319	4867402	52.10057588485258	250	250	69978.34781150932	0.8120350523434601	40.19122182360529	0.8120350523434601	inf	-inf	6931.3587768	0.0	9374.0
CL100022584_L02_6	10513976	5639090	53.63422933436409	250	250	21264.212176951914	0.6629387396719287	33.78504717899276	0.6629387396719287	inf	-inf	11318.7358414	0.0	8913.0
CL100022584_L02_48	4667705	2978833	63.81793622347599	250	250	28403.859119061763	0.6948969059172283	45.92932984417274	0.6948969059172283	inf	-inf	5247.054849300001	0.0	10341.0
CL100022584_L02_8	5536621	2560566	46.24781071342973	250	250	28119.16201807873	0.6767125816693956	59.71440194573859	0.6767125816693956	inf	-inf	11538.944230199999	0.0	8141.0
CL100022585_L01_11	9889395	5629394	56.923542845644256	250	250	35151.14974043071	0.7014380627099798	36.5961851182409	0.7014380627099798	inf	-inf	7885.896860499999	0.0	8971.0
CL100022585_L01_13	11851346	6823902	57.5791306742711	250	250	30204.93369308473	0.7987663483037774	60.57195292452554	0.7987663483037774	inf	-inf	7206.074494099999	0.0	8986.0
CL100022585_L01_10	7681227	3550072	46.21751186366449	250	250	24583.400852928728	0.8303130323252302	39.331327616783256	0.8303130323252302	inf	-inf	7974.379989999999	0.0	8833.0
CL100022585_L01_15	8730030	4233695	48.49576691030844	250	250	19916.698901080264	0.6236584388642652	33.40370699265703	0.6236584388642652	inf	-inf	10274.247969	0.0	9057.0
CL100022585_L01_19	5092473	2449275	48.09598401405368	250	250	26397.435260255123	0.6945006479834589	23.97688792284797	0.6945006479834589	inf	-inf	9369.627659999998	0.0	8701.0
CL100022585_L01_21	9560545	6509876	68.09105547853183	250	250	30543.672707121863	0.696942988093943	46.52156246975626	0.696942988093943	inf	-inf	4871.963076	0.0	10160.0
CL100022585_L01_1	9260013	4925046	53.18616723324254	250	250	22390.124881026644	0.7455434550337724	30.05916850381939	0.7455434550337724	inf	-inf	7036.9228499	0.0	8174.0
CL100022585_L01_18	10175795	5183654	50.94102229850346	250	250	40243.45125958539	0.6869803880097836	73.4557076072679	0.6869803880097836	inf	-inf	7046.2338023	0.0	9405.0
CL100022585_L01_14	6377375	3022719	47.39754209216174	250	250	48772.29850241238	0.7313494913726964	57.65244229351586	0.7313494913726964	inf	-inf	10009.620282	0.0	8660.0
CL100022585_L01_17	12535856	6385260	50.93597118537417	250	250	26457.980615744164	0.6600162155068071	45.34674747707484	0.6600162155068071	inf	-inf	6847.131497799999	0.0	9553.0
CL100022585_L01_23	10163408	4480244	44.08210316854346	250	250	23982.687614972034	0.6530882338343145	30.38396086807861	0.6530882338343145	inf	-inf	8749.7229013	0.0	9345.0
CL100022585_L01_16	7383334	4107389	55.630545766993606	250	250	38216.902414973774	0.7185782693116667	55.30098390460504	0.7185782693116667	inf	-inf	7632.288599	0.0	9034.0
CL100022585_L01_24	7110899	3953519	55.598019322170096	250	250	30543.67271154257	0.6630800986131086	46.52156247093262	0.6630800986131086	inf	-inf	6526.999855	0.0	9186.0
CL100022585_L01_28	4930958	3037297	61.596488958129434	250	250	115357.66223336635	0.7574341978495651	37.051250513291144	0.7574341978495651	inf	-inf	8896.324015	0.0	9421.0
CL100022585_L01_26	9111493	5164419	56.68027182811862	250	250	32901.259074880385	0.8074971175691912	47.123830193271694	0.8074971175691912	inf	-inf	5478.0979638	0.0	9292.0
CL100022585_L01_27	12688370	7270585	57.301174224900436	250	250	41448.67922478044	0.6788389233923448	130.47988266446387	0.6788389233923448	inf	-inf	4600.9439341	0.0	9029.0
CL100022585_L01_2	15893484	6712291	42.232974217610185	250	250	17265.09879370939	0.7739895343462766	28.793355675595187	0.7739895343462766	inf	-inf	12439.0272027	0.0	8971.0
CL100022585_L01_31	6871765	3358237	48.87007923000859	250	250	38033.02610554792	0.7725150753738963	37.02080769704192	0.7725150753738963	inf	-inf	13510.471487	0.0	8672.0
CL100022585_L01_30	8724733	4697217	53.83794552796057	250	250	85071.4446940461	0.6390481980831308	41.16827739175578	0.6390481980831308	inf	-inf	10809.0043132	0.0	8212.0
CL100022585_L01_29	6091514	2722450	44.69250173273837	250	250	25729.38387630765	0.6385393849807597	30.71244468090141	0.6385393849807597	inf	-inf	10318.240435299998	0.0	8800.0
CL100022585_L01_32	6565975	4033340	61.42789151649222	250	250	41371.701723864695	0.6576522210424928	56.06943202807436	0.6576522210424928	inf	-inf	6611.3513492	0.0	9722.0
CL100022585_L01_36	9496378	4809689	50.64761533291956	250	250	34498.665832395156	0.6717123886143805	71.24019578781466	0.6717123886143805	inf	-inf	11549.6090177	0.0	8429.0
CL100022585_L01_3	8632898	5049559	58.49204983077525	250	250	16277.563603735089	0.7725351431251544	11.04583284183338	0.7725351431251544	inf	-inf	18488.024378000002	0.0	8971.0
CL100022585_L01_38	7780845	4724290	60.716927274608345	250	250	38033.02617724432	0.7005690895315831	37.02080770715446	0.7005690895315831	inf	-inf	7580.876695999999	0.0	8949.0
CL100022585_L01_39	6577480	3837946	58.34979353795071	250	250	53178.7651616662	0.8148554930298056	38.786855840587286	0.8148554930298056	inf	-inf	13755.579240000001	0.0	8732.0
CL100022585_L01_40	5373802	2468835	45.94205368936184	250	250	40243.45125958546	0.8192300677336408	73.4557076072679	0.8192300677336408	inf	-inf	9021.032629000001	0.0	8954.0
CL100022585_L01_41	16639174	11112417	66.78466731581749	250	250	30207.904976517653	0.8833250276707199	6.486863719921836	0.8833250276707199	inf	-inf	31293.830437999997	0.0	9821.0
CL100022585_L01_33	14001985	5247952	37.480057291876825	250	250	28339.598163452767	0.8007397189389364	52.367866103390966	0.8007397189389364	inf	-inf	11871.3684856	0.0	8896.0
CL100022585_L01_35	4944997	3513456	71.05072055655444	250	250	107427.3390797076	0.7588684383535373	137.81140727700895	0.7588684383535373	inf	-inf	4592.2528084000005	0.0	8757.0
CL100022585_L01_43	5187306	2483919	47.884566671023464	250	250	37226.02107276241	0.7306756556911053	72.33596477186414	0.7306756556911053	inf	-inf	8024.031025	0.0	8567.0
CL100022585_L01_42	6474666	3105102	47.95771704671716	250	250	30543.672707122132	0.5952268703660177	46.52156246975624	0.5952268703660177	inf	-inf	10897.937066	0.0	8244.0
CL100022585_L01_44	7127722	3476201	48.77015405482985	250	250	28403.859115045463	0.7230405878001187	45.92932984301578	0.7230405878001187	inf	-inf	8605.997501	0.0	8700.0
CL100022585_L01_45	7165207	4903974	68.44148396550163	250	250	50164.36799174664	0.7605115607570708	88.30119821801873	0.7605115607570708	inf	-inf	5992.130373700001	0.0	9106.0
CL100022585_L01_4	10825334	6770531	62.543391270883646	250	250	47241.489853281666	0.7329561230501336	29.289631938769638	0.7329561230501336	inf	-inf	7739.0249922	0.0	8444.0
CL100022585_L01_6	8702052	4673531	53.706079899315704	250	250	31458.42672018458	0.7346436849993948	27.832691813477457	0.7346436849993948	inf	-inf	11220.340329	0.0	8988.0
CL100022585_L01_7	8617112	4484811	52.045406860210235	250	250	41230.72875189822	0.6891847925033643	37.45192206164745	0.6891847925033643	inf	-inf	6853.7043384	0.0	9437.0
CL100022585_L01_48	4362646	2758703	63.23462870927414	250	250	24652.908729385625	0.7412697162513093	50.97849340984534	0.7412697162513093	inf	-inf	5221.530759	0.0	10415.0
CL100022585_L02_14	5087547	2930594	57.60328110973717	250	250	30543.672707121863	0.7259725296902725	46.52156246975622	0.7259725296902725	inf	-inf	11458.144026	0.0	9003.0
CL100022585_L02_18	9691307	6041093	62.33517316085436	250	250	94078.00245176206	0.6274645161773628	55.293932395153966	0.6633030839638048	inf	-inf	7859.4656863	0.031186609824932175	8882.0
CL100022585_L02_11	12273955	7970354	64.9371290671996	250	250	32092.169838757323	0.688268513007681	31.721870069552118	0.688268513007681	inf	-inf	7028.504734200001	0.0	9031.0
CL100022585_L02_15	7846365	4176259	53.22539800276943	250	250	53495.22661913445	0.6256864530675499	44.45217636932969	0.6256864530675499	inf	-inf	9528.4193667	0.0	8630.0
CL100022585_L02_13	9320708	4651720	49.907367551906994	250	250	19195.180902397933	0.7839968319978903	25.923411951784736	0.7839968319978903	inf	-inf	8701.238922	0.0	9842.0
CL100022585_L02_17	10721055	5886981	54.910463569117034	250	250	25891.491242627257	0.6808832661884678	67.07914148734984	0.6808832661884678	inf	-inf	9705.8643296	0.0	8708.0
CL100022585_L02_10	4656748	2598896	55.80924713984953	250	250	30204.933693084782	0.6991378714763534	60.57195292452554	0.6991378714763534	inf	-inf	13500.461335999998	0.0	8234.0
CL100022585_L02_19	8341206	3059547	36.679911753767975	250	250	27648.653706632926	0.8838130359643436	31.04480121329851	0.8838130359643436	inf	-inf	9157.579735	0.0	8753.0
CL100022585_L02_1	8902352	5770846	64.82383531902579	250	250	53178.7651247748	0.7230533152208816	38.78685583699505	0.7230533152208816	inf	-inf	6892.895413099999	0.0	9061.0
CL100022585_L02_26	13571088	8400935	61.90317975979524	250	250	24196.94700315814	0.7563558323021143	66.0902556704265	0.7563558323021143	inf	-inf	5031.6030775	0.0	9622.0
CL100022585_L02_23	19986135	10085679	50.46337873730964	250	250	27092.63375752619	0.7737418977436797	27.273407372149055	0.7737418977436797	inf	-inf	8282.3181149	0.0	9897.0
CL100022585_L02_20	6267369	3473130	55.4160765067447	250	250	52438.18359060754	0.7854165968005759	67.08198073763583	0.7854165968005759	inf	-inf	12824.068944	0.0	8215.0
CL100022585_L02_25	10713558	6876933	64.18906772147965	250	250	35151.14971886721	0.6265675320920318	36.5961851149202	0.6265675320920318	inf	-inf	9760.261662699999	0.0	8913.0
CL100022585_L02_21	6964115	4498166	64.59063355501739	250	250	38033.02617724473	0.7668210830696286	37.02080770715446	0.7668210830696286	inf	-inf	7385.6775179999995	0.0	9080.0
CL100022585_L02_28	6260614	3833238	61.227828452608655	250	250	77057.14352733703	0.7058849213542671	40.67533502401176	0.7058849213542671	inf	-inf	7545.938721799999	0.0	9035.0
CL100022585_L02_27	10900570	6142535	56.350585336363146	250	250	21458.46720618856	0.6788411795740407	56.43924736745935	0.6788411795740407	inf	-inf	9857.3110073	0.0	8650.0
CL100022585_L02_31	17137373	7337935	42.81831877032729	250	250	22390.124881026644	0.7197080182039891	30.059168503819375	0.7197080182039891	inf	-inf	12949.4221227	0.0	8783.0
CL100022585_L02_35	8482526	5516127	65.02929669770538	250	250	35151.14971886721	0.7036783770960859	36.5961851149202	0.7036783770960859	inf	-inf	9991.1657731	0.0	8962.0
CL100022585_L02_33	10610381	5850613	55.140461025857604	250	250	21587.804555328796	0.7907086049337557	43.65322172208601	0.7907086049337557	inf	-inf	8338.2272183	0.0	9684.0
CL100022585_L02_30	9845792	5097882	51.77726687705773	250	250	21579.25150607672	0.653737920654968	49.63548585581905	0.653737920654968	inf	-inf	13052.847539800001	0.0	8226.0
CL100022585_L02_36	14108156	8660706	61.38793758730765	250	250	20897.332202481488	0.6949634960926313	72.93880329603526	0.6949634960926313	inf	-inf	4876.3898518	0.0	9578.0
CL100022585_L02_37	7027508	3960592	56.35841325260675	250	250	32028.44640526684	0.7543590833973783	70.16748784596716	0.7543590833973783	inf	-inf	10167.587044	0.0	8792.0
CL100022585_L02_2	12799130	6101190	47.668786862857075	250	250	30192.6489068043	0.7637950111714897	35.76540851954879	0.7637950111714897	inf	-inf	7439.7259804000005	0.0	9600.0
CL100022585_L02_38	13884076	8449106	60.85465104051578	250	250	101211.55654504921	0.7035221757533319	74.6741268641249	0.7035221757533319	inf	-inf	7669.1696392	0.0	9047.0
CL100022585_L02_34	8156664	5055687	61.98228834729493	250	250	48750.36241094024	0.699982832319036	38.33467515389376	0.699982832319036	inf	-inf	8106.355865000001	0.0	8661.0
CL100022585_L02_29	10447061	4962172	47.498258122547576	250	250	23492.477215376544	0.8442617978556074	26.725733049787344	0.8442617978556074	inf	-inf	9484.627973999999	0.0	8783.0
CL100022585_L02_3	10334103	5072758	49.08755022085613	250	250	16899.941112263263	0.7586108120153424	25.399617320071652	0.7586108120153424	inf	-inf	7994.782976	0.0	9880.0
CL100022585_L02_4	10227137	6123653	59.87651285007721	250	250	24348.185405020897	0.6949640688914598	34.56179184161859	0.6949640688914598	inf	-inf	10959.9644649	0.0	8938.0
CL100022777_L01_10	5645321	2920204	51.72786454481509	250	250	111100.42567278199	0.8770754267082779	1.7594497169554557	0.8770754267082779	inf	-inf	92878.193252	0.0	9561.0
CL100022585_L02_7	5300276	3291919	62.10844491871745	250	250	77367.7766396941	0.7170759986515184	46.76310144153379	0.7170759986515184	inf	-inf	9011.455286	0.0	8696.0
CL100022777_L01_12	4201298	1884675	44.85935061021617	250	250	265037.37616523245	0.7909064823012724	2.7019367495859097	0.7909064823012724	inf	-inf	118128.18471089998	0.0	9785.0
CL100022585_L02_9	8478412	3778047	44.56078567543073	250	250	38033.02620114409	0.7391834333249291	37.0208077105253	0.7391834333249291	inf	-inf	10808.8609827	0.0	8766.0
CL100022585_L02_5	8527261	5170946	60.64017508083779	250	250	53475.017248859775	0.6087113175874752	50.97135557802504	0.6087113175874752	inf	-inf	8883.7692303	0.0	8626.0
CL100022777_L01_13	5807229	2493253	42.93360912752021	250	250	325336.73265790526	0.8992499961865112	2.421525768372183	0.8992499961865112	inf	-inf	78561.337476	0.0	10151.0
CL100022777_L01_16	7016428	2982838	42.51220136513907	250	250	10571471.24256241	0.8768306237363916	1.9097874502994165	0.8768306237363916	inf	-inf	106716.16963300001	0.0	10239.0
CL100022777_L01_18	4663428	2019283	43.30040047793168	250	250	80617.37447751725	0.8248112151492016	2.6961735259793245	0.8248112151492016	inf	-inf	115458.62636999998	0.0	9548.0
CL100022777_L01_17	6919478	2947166	42.59231693489017	250	250	183803.81648698048	0.8651525112687649	3.375897719021501	0.8651525112687649	inf	-inf	105368.9882346	0.0	10311.0
CL100022777_L01_15	7986933	3261281	40.832707623815054	250	250	49977.42592763499	0.6477558762201169	2.6925649444073456	0.8128073360089579	inf	-inf	98828.7977519	1.3137443438514238	10120.0
CL100022777_L01_14	5697704	2391990	41.98164734426359	250	250	149388.22162569207	0.8272309870115276	2.4248864107643167	0.8272309870115276	inf	-inf	122906.30058289999	0.0	9884.0
CL100022777_L01_19	5604194	2457718	43.85497718315961	250	250	324534.197581116	0.7913789053347924	2.1752743138839223	0.7913789053347924	inf	-inf	97976.208084	0.0	10194.0
CL100022777_L01_20	6105264	2740983	44.89540501442689	250	250	1405421.5978774077	0.8520339369104782	2.658034270277815	0.9216449721417773	inf	-inf	83934.440189	0.5608298283461071	10317.0
CL100022777_L01_24	7328725	2950030	40.252977154962146	250	250	46731.37356428788	0.8266961023657967	2.6768767120982004	0.8266961023657967	inf	-inf	94682.59102230001	0.0	10337.0
CL100022777_L01_22	6484856	2739164	42.23939590948512	250	250	59991.57968341421	0.8292983770813576	3.0185479311482575	0.9149510962293437	inf	-inf	83830.043751	0.5290917775512136	10586.0
CL100022777_L01_21	5451703	2510326	46.04663900436249	250	250	802343.7554346292	0.9089996078704875	2.6889824987464523	0.9089996078704875	inf	-inf	120343.08824200001	0.0	9992.0
CL100022777_L01_1	6478241	3358119	51.83689523128269	250	250	516162.93565664644	0.8760130052538815	2.170450262619984	0.8760130052538815	inf	-inf	84140.47969099999	0.0	9496.0
CL100022777_L01_25	3912678	1649973	42.16991533675912	250	250	16059932.635589847	0.8429545605544068	2.085401307818607	0.8906556996643046	inf	-inf	139430.22818000003	0.29509170170951404	9468.0
CL100022777_L01_30	6359153	2868605	45.10985975648015	250	250	132604.22584037978	0.7850308030879916	3.372492579236588	0.7850308030879916	inf	-inf	128769.66868239999	0.0	9752.0
CL100022777_L01_29	8406298	4121253	49.02577805354985	250	250	1204414.6581299228	0.8557356060054251	1.938369977343596	0.8739094689886227	inf	-inf	103804.3606651	0.2903539663967916	9939.0
CL100022777_L01_27	7258410	2898125	39.927821657911295	250	250	46134.757876721946	0.8808981835007453	3.7275461548203817	0.8808981835007453	inf	-inf	98032.087593	0.0	10192.0
CL100022777_L01_2	9371436	4086197	43.602677327146026	250	250	768852.1890605445	0.8667192351031879	3.0074252407998547	0.8667192351031879	inf	-inf	63796.633492	0.0	9747.0
CL100022777_L01_32	9189035	4221975	45.94579300220317	250	250	152459.80663397966	0.8222730779849138	2.703245558463285	0.8222730779849138	inf	-inf	103918.33927599998	0.0	9973.0
CL100022777_L01_31	11245535	4661042	41.44793466918203	250	250	1240139.623793058	0.8852762189178804	1.751550145267886	0.8852762189178804	inf	-inf	158678.091223	0.0	10080.0
CL100022777_L01_26	7266294	3393261	46.69864720585212	250	250	1490088.1846884491	0.7264828438277995	2.395310728392053	0.8664653762477865	inf	-inf	94381.763893	0.5388515036192754	10437.0
CL100022777_L01_33	10343455	4684029	45.284955558853405	250	250	1623470.4737328012	0.7730294254287559	1.938369977233728	0.7730294254287559	inf	-inf	125303.5543005	0.0	9880.0
CL100022777_L01_34	8935023	4306702	48.200234067668326	250	250	802343.7487323709	0.808504992538291	2.6889824988743207	0.808504992538291	inf	-inf	132663.693181	0.0	9591.0
CL100022777_L01_28	7078341	3002203	42.41393569481888	250	250	69796.88364766067	0.8625875457596449	2.6926087856935736	0.8625875457596449	inf	-inf	109966.348718	0.0	10025.0
CL100022777_L01_37	8230997	3659316	44.457749164530135	250	250	149388.2222008966	0.8666547616996988	2.4248864107723187	0.8666547616996988	inf	-inf	80778.95635800001	0.0	10636.0
CL100022777_L01_39	12375944	5349830	43.22765196739739	250	250	951901060436.7565	0.8890904700295016	1.2149144016837943	0.8890904700295016	inf	-inf	112226.770621	0.0	10444.0
CL100022777_L01_35	8131904	3559505	43.772098145772496	250	250	264224.51054566	0.8969360680123095	3.01798503170488	0.8969360680123095	inf	-inf	126654.28891399999	0.0	10025.0
CL100022777_L01_36	4788517	1987973	41.515421162752475	250	250	59746895.46029352	0.9110007355216606	1.3969849936588261	0.9110007355216606	inf	-inf	266127.007424	0.0	11051.0
CL100022777_L01_40	10154575	4434324	43.66823820790136	250	250	2345710.6428845096	0.7940741373108237	1.8798798427805765	0.8686123940097611	inf	-inf	110024.09060400003	0.2085876898472975	10652.0
CL100022777_L01_43	9711252	4431151	45.62903938647664	250	250	38342.36567568449	0.8558159563824624	2.974230632839577	0.8558159563824624	inf	-inf	80006.48768600001	0.0	10472.0
CL100022777_L01_44	9054797	3980701	43.96234393769402	250	250	60755.50093508471	0.8425962947808988	2.6882403771272685	0.8425962947808988	inf	-inf	92305.49542299999	0.0	10224.0
CL100022777_L01_41	13160317	5744951	43.65359132306615	250	250	494076.9571556446	0.6859276417408636	1.9467418997399462	0.8114387895293684	inf	-inf	269454.6779057	0.6840141750482791	11031.0
CL100022777_L01_42	5456368	2213267	40.563008213522245	250	250	913664.4202561178	0.9155333984129915	1.7550435668711075	0.9155333984129915	inf	-inf	273837.34131000005	0.0	11308.0
CL100022777_L01_46	10849739	4770364	43.967546131754865	250	250	59660.599557706104	0.7248697186129718	4.192192509340434	0.7908999085186996	inf	-inf	110444.06254770001	0.04229211276251053	10174.0
CL100022777_L01_5	7412321	3310985	44.66866720963649	250	250	106262.9453155676	0.8614422160184062	2.422805509950377	0.8614422160184062	inf	-inf	103480.83429399999	0.0	9891.0
CL100022777_L01_6	2446400	944834	38.62140287769785	250	250	384900.10267908167	0.827076383893522	3.3759939808910717	0.827076383893522	inf	-inf	147187.88206	0.0	6283.0
CL100022777_L01_47	7573299	3226245	42.60025914730159	250	250	149388.22220089607	0.7971889005901798	2.4248864107723187	0.7971889005901798	inf	-inf	111446.7555184	0.0	9886.0
CL100022777_L01_48	8282577	3637374	43.91596963119086	250	250	50112.19709122913	0.7371251681440898	2.6989807995121233	0.7732020407416599	inf	-inf	137311.6729669	0.4279193354983217	10003.0
CL100022777_L01_45	9918287	4277726	43.12968559994281	250	250	685055.6559627373	0.840004541418255	1.7580235313288373	0.840004541418255	inf	-inf	115158.65039000001	0.0	9979.0
CL100022777_L01_7	7239380	3223708	44.53016694799831	250	250	60755.50093508676	0.829394618905389	2.6882403771272685	0.829394618905389	inf	-inf	128029.52429	0.0	9625.0
CL100022777_L01_8	5135744	2177106	42.39124847344416	250	250	28825.393673376395	0.8170858543870932	3.2929513209439043	0.8170858543870932	inf	-inf	96296.09355399999	0.0	10020.0
CL100022777_L02_11	5744533	3709540	64.57513604674217	250	250	44786.76051660812	0.7544642255491738	37.88978899689741	0.7544642255491738	inf	-inf	10660.467249000001	0.0	8878.0
CL100022777_L02_10	5227069	2851938	54.56094036638889	250	250	39909.8363510849	0.8297721543087618	28.696016037689724	0.8297721543087618	inf	-inf	11223.0053323	0.0	8705.0
CL100022777_L02_12	2671296	1761254	65.93256606531061	250	250	51563.884412074505	0.7357028358818158	29.5923378955984	0.7357028358818158	inf	-inf	12243.517106000001	0.0	8998.0
CL100022777_L02_13	5496390	3688467	67.10708301266831	250	250	37828.14684313418	0.8897232461544136	63.24766466285678	0.8897232461544136	inf	-inf	9882.555637	0.0	8751.0
CL100022777_L02_14	3888948	2171530	55.83849411203236	250	250	26457.980612088173	0.7099189459550184	45.3467474759366	0.7099189459550184	inf	-inf	13949.430699	0.0	8555.0
CL100022777_L02_15	5412649	3101171	57.294884630427724	250	250	46956.034186856545	0.7268078691603161	19.860039151606447	0.7268078691603161	inf	-inf	14053.193834	0.0	8979.0
CL100022777_L02_17	7418930	4284740	57.75415053114128	250	250	77057.14738044141	0.7096315473531167	40.67533527417746	0.7096315473531167	inf	-inf	9224.4637916	0.0	9517.0
CL100022777_L02_16	6023897	3665486	60.84908158290223	250	250	48139.94643323786	0.7671350660454862	33.49555979713997	0.7671350660454862	inf	-inf	10691.968823	0.0	9015.0
CL100022777_L02_18	4465436	2608562	58.416736909900855	250	250	91442.79924123398	0.7757982773930848	73.5119208360159	0.7757982773930848	inf	-inf	9873.6359681	0.0	9305.0
CL100022777_L02_1	5922707	3588227	60.5842396053021	250	250	21264.21217972463	0.7384635748648546	33.785047179748375	0.7384635748648546	inf	-inf	10327.114324	0.0	8047.0
CL100022777_L02_22	3264405	1833832	56.176607988285774	250	250	32092.169838757494	0.7765065556853263	31.721870069552104	0.7765065556853263	inf	-inf	21140.288930000002	0.0	8703.0
CL100022777_L02_21	6290485	4573700	72.70822520044163	250	250	25207.61826401617	0.7513925236108917	26.998193011971047	0.7513925236108917	inf	-inf	6878.175232	0.0	10112.0
CL100022777_L02_19	3539561	2042707	57.710744355020296	250	250	66357.09112371122	0.8350826470006841	26.642576952837413	0.8350826470006841	inf	-inf	13153.287832000002	0.0	8524.0
CL100022777_L02_23	5041612	2669783	52.954947742904466	250	250	14989.314133744469	0.7060723122339174	19.61269022264582	0.7060723122339174	inf	-inf	11556.869294	0.0	9348.0
CL100022777_L02_24	4913188	2993758	60.93310494123164	250	250	47241.4897326155	0.7638344030602358	29.28963192988548	0.7638344030602358	inf	-inf	9294.240335	0.0	9149.0
CL100022777_L02_26	5596823	3673870	65.6420615767195	250	250	26359.244460776557	0.8019140848528237	39.807967892653465	0.8019140848528237	inf	-inf	7482.910262400001	0.0	9164.0
CL100022777_L02_28	3965876	2727034	68.76246256816904	250	250	77162.60726908872	0.8352030830431605	53.79418550955392	0.8352030830431605	inf	-inf	12082.114262	0.0	9353.0
CL100022777_L02_2	8694474	4257696	48.970138964128246	250	250	58513.90118124905	0.8552162369754832	23.068746993098834	0.8552162369754832	inf	-inf	17096.5324708	0.0	8911.0
CL100022777_L02_27	7338576	4703751	64.0962361090217	250	250	103101.5624061734	0.7751518169671078	64.69519406712207	0.7751518169671078	inf	-inf	6224.040479	0.0	8943.0
CL100022777_L02_29	4695795	2413167	51.389956333272636	250	250	38033.02619516974	0.7909796767812057	37.02080770968266	0.7909796767812057	inf	-inf	14880.897753999998	0.0	8725.0
CL100022777_L02_33	6843477	3235536	47.27912433986408	250	250	38383.012730003706	0.8940050467907645	48.360071897317845	0.8940050467907645	inf	-inf	15994.122291	0.0	8803.0
CL100022777_L02_31	5223617	2955424	56.578114360222045	250	250	20127.03362644346	0.928102847226973	37.940916840699074	0.928102847226973	inf	-inf	19303.2482	0.0	8517.0
CL100022777_L02_30	5523854	3426781	62.036053089020825	250	250	28410.212028488753	0.5689593837102049	22.862863806815493	0.6527261899015172	inf	-inf	15197.693310999999	0.20428263250200773	8093.0
CL100022777_L02_32	4191793	2928853	69.8711267469553	250	250	38383.01270613873	0.8223271556662144	48.3600718923611	0.8223271556662144	inf	-inf	9084.759361999999	0.0	9571.0
CL100022777_L02_35	3624115	2743874	75.7115599256646	250	250	107427.33872862351	0.7981837912251821	137.811407190488	0.7981837912251821	inf	-inf	6107.0327858	0.0	8599.0
CL100022777_L02_38	5281149	3412215	64.61122380754642	250	250	57451.14254925697	0.7491756965896615	34.241677081474506	0.7491756965896615	inf	-inf	10637.726584	0.0	8869.0
CL100022777_L02_39	6109657	3784833	61.94837124244454	250	250	256047.61441303082	0.6953869274489655	17.147235976185197	0.6953869274489655	inf	-inf	19663.547175300002	0.0	8671.0
CL100022777_L02_3	5011658	3371700	67.2771366282376	250	250	17263.119760032103	0.8400836192497447	12.483685769926025	0.8400836192497447	inf	-inf	24931.2596444	0.0	8688.0
CL100022777_L02_36	4776725	2865152	59.981514531399654	250	250	48750.36244392006	0.7950090365827919	38.334675157427434	0.7950090365827919	inf	-inf	14896.262014	0.0	8189.0
CL100022777_L02_40	3021084	1724024	57.06640397949874	250	250	20232.976831462376	0.7282380844025799	43.10561179229931	0.7282380844025799	inf	-inf	13561.235804	0.0	8813.0
CL100022777_L02_43	3337276	1829084	54.807693460175294	250	250	22906.454703552794	0.7291472791226974	57.235953913037115	0.7291472791226974	inf	-inf	11468.224957	0.0	8418.0
CL100022777_L02_42	3955302	2256921	57.06064922476211	250	250	74922.05332441731	0.6738584988664471	30.847273529560688	0.6738584988664471	inf	-inf	15002.296602000002	0.0	8186.0
CL100022777_L02_44	4462071	2564442	57.47201243548118	250	250	29168.30558724362	0.7747565394819513	27.55152397266822	0.7747565394819513	inf	-inf	11779.5647205	0.0	8529.0
CL100022777_L02_41	10007291	7044157	70.39024846984064	250	250	20220.88522515696	0.9118199484910076	7.970152851963785	0.9118199484910076	inf	-inf	40277.13536	0.0	9735.0
CL100022777_L02_45	5290285	3886003	73.45545655857859	250	250	30459.424825409707	0.7933324985844756	53.0811024649806	0.7933324985844756	inf	-inf	8168.4452679000005	0.0	8916.0
CL100022777_L02_6	5967505	3469453	58.139088278937336	250	250	53346.27945960214	0.8273855172210484	22.862863800764856	0.8273855172210484	inf	-inf	15700.341481000001	0.0	9062.0
CL100022777_L02_4	6241776	4241685	67.95637972269432	250	250	26359.24444612401	0.8008033278243915	39.80796788887059	0.8008033278243915	inf	-inf	10823.024173000002	0.0	8294.0
CL100022777_L02_48	3040159	2136354	70.27112726669888	250	250	16692.123029545182	0.7151726417826302	36.604100787191	0.7151726417826302	inf	-inf	7062.874784	0.0	10212.0
CL100022777_L02_7	5385798	3352467	62.24643033400064	250	250	51563.88200763848	0.7838719877858783	29.592337735320477	0.7838719877858783	inf	-inf	9819.100963	0.0	9303.0
CL100022777_L02_8	3093957	1793388	57.964218636522745	250	250	18999.172357029307	0.7181923226446395	48.335325149892086	0.7181923226446395	inf	-inf	15844.172467	0.0	7975.0
