# Supplementary material for: Comparative analysis of sequencing technologies for single-cell transcriptomics
Source: Genome Biol. 2019 Apr 9;20:70. doi: 10.1186/s13059-019-1676-5 (PMC6454680; doi:10.1186/s13059-019-1676-5)
Supplement: Supplementary file 9 — Table S7. Metadata for all single-cell libraries profiled in this manuscript. Each cell is labeled with a sample id (accession number), protocol, place of experiment, read type, and sequencing platform. [file 13059_2019_1676_MOESM9_ESM.xlsx]

## Sheet: phn.csv
Sample_Id	Batch	Cell_Id	Cell_line	Fullname	Place	Platform	Protocol	Protocol2	Read_type	repeat
ERR1901831	SMARTer	2	ESC	SMARTer_2	UK	HiSeq-2500	SMARTer	HiSeq-2500 SMARTer	PE	SMARTer
ERR1901830	SMARTer	1	ESC	SMARTer_1	UK	HiSeq-2500	SMARTer	HiSeq-2500 SMARTer	PE	SMARTer
ERR1901832	SMARTer	3	ESC	SMARTer_3	UK	HiSeq-2500	SMARTer	HiSeq-2500 SMARTer	PE	SMARTer
ERR1901833	SMARTer	4	ESC	SMARTer_4	UK	HiSeq-2500	SMARTer	HiSeq-2500 SMARTer	PE	SMARTer
ERR1901834	SMARTer	5	ESC	SMARTer_5	UK	HiSeq-2500	SMARTer	HiSeq-2500 SMARTer	PE	SMARTer
ERR1901835	SMARTer	6	ESC	SMARTer_6	UK	HiSeq-2500	SMARTer	HiSeq-2500 SMARTer	PE	SMARTer
ERR1901836	SMARTer	7	ESC	SMARTer_7	UK	HiSeq-2500	SMARTer	HiSeq-2500 SMARTer	PE	SMARTer
ERR1901837	SMARTer	8	ESC	SMARTer_8	UK	HiSeq-2500	SMARTer	HiSeq-2500 SMARTer	PE	SMARTer
ERR1901838	SMARTer	9	ESC	SMARTer_9	UK	HiSeq-2500	SMARTer	HiSeq-2500 SMARTer	PE	SMARTer
ERR1901839	SMARTer	10	ESC	SMARTer_10	UK	HiSeq-2500	SMARTer	HiSeq-2500 SMARTer	PE	SMARTer
ERR1901840	SMARTer	11	ESC	SMARTer_11	UK	HiSeq-2500	SMARTer	HiSeq-2500 SMARTer	PE	SMARTer
ERR1901842	SMARTer	13	ESC	SMARTer_13	UK	HiSeq-2500	SMARTer	HiSeq-2500 SMARTer	PE	SMARTer
ERR1901841	SMARTer	12	ESC	SMARTer_12	UK	HiSeq-2500	SMARTer	HiSeq-2500 SMARTer	PE	SMARTer
ERR1901843	SMARTer	14	ESC	SMARTer_14	UK	HiSeq-2500	SMARTer	HiSeq-2500 SMARTer	PE	SMARTer
ERR1901844	SMARTer	15	ESC	SMARTer_15	UK	HiSeq-2500	SMARTer	HiSeq-2500 SMARTer	PE	SMARTer
ERR1901845	SMARTer	16	ESC	SMARTer_16	UK	HiSeq-2500	SMARTer	HiSeq-2500 SMARTer	PE	SMARTer
ERR1901847	SMARTer	18	ESC	SMARTer_18	UK	HiSeq-2500	SMARTer	HiSeq-2500 SMARTer	PE	SMARTer
ERR1901846	SMARTer	17	ESC	SMARTer_17	UK	HiSeq-2500	SMARTer	HiSeq-2500 SMARTer	PE	SMARTer
ERR1901848	SMARTer	19	ESC	SMARTer_19	UK	HiSeq-2500	SMARTer	HiSeq-2500 SMARTer	PE	SMARTer
ERR1901850	SMARTer	21	ESC	SMARTer_21	UK	HiSeq-2500	SMARTer	HiSeq-2500 SMARTer	PE	SMARTer
ERR1901849	SMARTer	20	ESC	SMARTer_20	UK	HiSeq-2500	SMARTer	HiSeq-2500 SMARTer	PE	SMARTer
ERR1901851	SMARTer	22	ESC	SMARTer_22	UK	HiSeq-2500	SMARTer	HiSeq-2500 SMARTer	PE	SMARTer
ERR1901852	SMARTer	23	ESC	SMARTer_23	UK	HiSeq-2500	SMARTer	HiSeq-2500 SMARTer	PE	SMARTer
ERR1901853	SMARTer	24	ESC	SMARTer_24	UK	HiSeq-2500	SMARTer	HiSeq-2500 SMARTer	PE	SMARTer
ERR1901854	SMARTer	25	ESC	SMARTer_25	UK	HiSeq-2500	SMARTer	HiSeq-2500 SMARTer	PE	SMARTer
ERR1901856	SMARTer	27	ESC	SMARTer_27	UK	HiSeq-2500	SMARTer	HiSeq-2500 SMARTer	PE	SMARTer
ERR1901857	SMARTer	28	ESC	SMARTer_28	UK	HiSeq-2500	SMARTer	HiSeq-2500 SMARTer	PE	SMARTer
ERR1901860	SMARTer	31	ESC	SMARTer_31	UK	HiSeq-2500	SMARTer	HiSeq-2500 SMARTer	PE	SMARTer
ERR1901861	SMARTer	32	ESC	SMARTer_32	UK	HiSeq-2500	SMARTer	HiSeq-2500 SMARTer	PE	SMARTer
ERR1901862	SMARTer	33	ESC	SMARTer_33	UK	HiSeq-2500	SMARTer	HiSeq-2500 SMARTer	PE	SMARTer
ERR1901859	SMARTer	30	ESC	SMARTer_30	UK	HiSeq-2500	SMARTer	HiSeq-2500 SMARTer	PE	SMARTer
ERR1901863	SMARTer	34	ESC	SMARTer_34	UK	HiSeq-2500	SMARTer	HiSeq-2500 SMARTer	PE	SMARTer
ERR1901865	SMARTer	36	ESC	SMARTer_36	UK	HiSeq-2500	SMARTer	HiSeq-2500 SMARTer	PE	SMARTer
ERR1901867	SMARTer	38	ESC	SMARTer_38	UK	HiSeq-2500	SMARTer	HiSeq-2500 SMARTer	PE	SMARTer
ERR1901868	SMARTer	39	ESC	SMARTer_39	UK	HiSeq-2500	SMARTer	HiSeq-2500 SMARTer	PE	SMARTer
ERR1901855	SMARTer	26	ESC	SMARTer_26	UK	HiSeq-2500	SMARTer	HiSeq-2500 SMARTer	PE	SMARTer
ERR1901858	SMARTer	29	ESC	SMARTer_29	UK	HiSeq-2500	SMARTer	HiSeq-2500 SMARTer	PE	SMARTer
ERR1901869	SMARTer	40	ESC	SMARTer_40	UK	HiSeq-2500	SMARTer	HiSeq-2500 SMARTer	PE	SMARTer
ERR1901864	SMARTer	35	ESC	SMARTer_35	UK	HiSeq-2500	SMARTer	HiSeq-2500 SMARTer	PE	SMARTer
ERR1901866	SMARTer	37	ESC	SMARTer_37	UK	HiSeq-2500	SMARTer	HiSeq-2500 SMARTer	PE	SMARTer
ERR1901870	SMARTer	41	ESC	SMARTer_41	UK	HiSeq-2500	SMARTer	HiSeq-2500 SMARTer	PE	SMARTer
ERR1901871	SMARTer	42	ESC	SMARTer_42	UK	HiSeq-2500	SMARTer	HiSeq-2500 SMARTer	PE	SMARTer
ERR1901872	SMARTer	43	ESC	SMARTer_43	UK	HiSeq-2500	SMARTer	HiSeq-2500 SMARTer	PE	SMARTer
ERR1901875	SMARTer	46	ESC	SMARTer_46	UK	HiSeq-2500	SMARTer	HiSeq-2500 SMARTer	PE	SMARTer
ERR1901874	SMARTer	45	ESC	SMARTer_45	UK	HiSeq-2500	SMARTer	HiSeq-2500 SMARTer	PE	SMARTer
ERR1901873	SMARTer	44	ESC	SMARTer_44	UK	HiSeq-2500	SMARTer	HiSeq-2500 SMARTer	PE	SMARTer
ERR1901876	SMARTer	47	ESC	SMARTer_47	UK	HiSeq-2500	SMARTer	HiSeq-2500 SMARTer	PE	SMARTer
ERR1901878	SMARTer	49	ESC	SMARTer_49	UK	HiSeq-2500	SMARTer	HiSeq-2500 SMARTer	PE	SMARTer
ERR1901879	SMARTer	50	ESC	SMARTer_50	UK	HiSeq-2500	SMARTer	HiSeq-2500 SMARTer	PE	SMARTer
ERR1901880	SMARTer	51	ESC	SMARTer_51	UK	HiSeq-2500	SMARTer	HiSeq-2500 SMARTer	PE	SMARTer
ERR1901881	SMARTer	52	ESC	SMARTer_52	UK	HiSeq-2500	SMARTer	HiSeq-2500 SMARTer	PE	SMARTer
ERR1901883	SMARTer	54	ESC	SMARTer_54	UK	HiSeq-2500	SMARTer	HiSeq-2500 SMARTer	PE	SMARTer
ERR1901877	SMARTer	48	ESC	SMARTer_48	UK	HiSeq-2500	SMARTer	HiSeq-2500 SMARTer	PE	SMARTer
ERR1901884	SMARTer	55	ESC	SMARTer_55	UK	HiSeq-2500	SMARTer	HiSeq-2500 SMARTer	PE	SMARTer
ERR1901882	SMARTer	53	ESC	SMARTer_53	UK	HiSeq-2500	SMARTer	HiSeq-2500 SMARTer	PE	SMARTer
ERR1901886	SMARTer	57	ESC	SMARTer_57	UK	HiSeq-2500	SMARTer	HiSeq-2500 SMARTer	PE	SMARTer
ERR1901885	SMARTer	56	ESC	SMARTer_56	UK	HiSeq-2500	SMARTer	HiSeq-2500 SMARTer	PE	SMARTer
ERR1901889	SMARTer	60	ESC	SMARTer_60	UK	HiSeq-2500	SMARTer	HiSeq-2500 SMARTer	PE	SMARTer
ERR1901888	SMARTer	59	ESC	SMARTer_59	UK	HiSeq-2500	SMARTer	HiSeq-2500 SMARTer	PE	SMARTer
ERR1901887	SMARTer	58	ESC	SMARTer_58	UK	HiSeq-2500	SMARTer	HiSeq-2500 SMARTer	PE	SMARTer
ERR1901891	SMARTer	62	ESC	SMARTer_62	UK	HiSeq-2500	SMARTer	HiSeq-2500 SMARTer	PE	SMARTer
ERR1901890	SMARTer	61	ESC	SMARTer_61	UK	HiSeq-2500	SMARTer	HiSeq-2500 SMARTer	PE	SMARTer
ERR1901892	SMARTer	63	ESC	SMARTer_63	UK	HiSeq-2500	SMARTer	HiSeq-2500 SMARTer	PE	SMARTer
ERR1901893	SMARTer	64	ESC	SMARTer_64	UK	HiSeq-2500	SMARTer	HiSeq-2500 SMARTer	PE	SMARTer
ERR1901895	SMARTer	66	ESC	SMARTer_66	UK	HiSeq-2500	SMARTer	HiSeq-2500 SMARTer	PE	SMARTer
ERR1901896	SMARTer	67	ESC	SMARTer_67	UK	HiSeq-2500	SMARTer	HiSeq-2500 SMARTer	PE	SMARTer
ERR1901894	SMARTer	65	ESC	SMARTer_65	UK	HiSeq-2500	SMARTer	HiSeq-2500 SMARTer	PE	SMARTer
ERR1901897	SMARTer	68	ESC	SMARTer_68	UK	HiSeq-2500	SMARTer	HiSeq-2500 SMARTer	PE	SMARTer
ERR1901898	SMARTer	69	ESC	SMARTer_69	UK	HiSeq-2500	SMARTer	HiSeq-2500 SMARTer	PE	SMARTer
ERR1901900	SMARTer	71	ESC	SMARTer_71	UK	HiSeq-2500	SMARTer	HiSeq-2500 SMARTer	PE	SMARTer
ERR1901899	SMARTer	70	ESC	SMARTer_70	UK	HiSeq-2500	SMARTer	HiSeq-2500 SMARTer	PE	SMARTer
ERR1901901	SMARTer	72	ESC	SMARTer_72	UK	HiSeq-2500	SMARTer	HiSeq-2500 SMARTer	PE	SMARTer
ERR1901902	SMARTer	73	ESC	SMARTer_73	UK	HiSeq-2500	SMARTer	HiSeq-2500 SMARTer	PE	SMARTer
ERR1901903	SMARTer	74	ESC	SMARTer_74	UK	HiSeq-2500	SMARTer	HiSeq-2500 SMARTer	PE	SMARTer
ERR1901904	SMARTer	75	ESC	SMARTer_75	UK	HiSeq-2500	SMARTer	HiSeq-2500 SMARTer	PE	SMARTer
ERR1901905	SMARTer	76	ESC	SMARTer_76	UK	HiSeq-2500	SMARTer	HiSeq-2500 SMARTer	PE	SMARTer
ERR1901907	SMARTer	78	ESC	SMARTer_78	UK	HiSeq-2500	SMARTer	HiSeq-2500 SMARTer	PE	SMARTer
ERR1901906	SMARTer	77	ESC	SMARTer_77	UK	HiSeq-2500	SMARTer	HiSeq-2500 SMARTer	PE	SMARTer
ERR1901908	SMARTer	79	ESC	SMARTer_79	UK	HiSeq-2500	SMARTer	HiSeq-2500 SMARTer	PE	SMARTer
ERR1901909	SMARTer	80	ESC	SMARTer_80	UK	HiSeq-2500	SMARTer	HiSeq-2500 SMARTer	PE	SMARTer
ERR1901910	SMARTer	81	ESC	SMARTer_81	UK	HiSeq-2500	SMARTer	HiSeq-2500 SMARTer	PE	SMARTer
ERR1901912	SMARTer	83	ESC	SMARTer_83	UK	HiSeq-2500	SMARTer	HiSeq-2500 SMARTer	PE	SMARTer
ERR1901914	SMARTer	85	ESC	SMARTer_85	UK	HiSeq-2500	SMARTer	HiSeq-2500 SMARTer	PE	SMARTer
ERR1901911	SMARTer	82	ESC	SMARTer_82	UK	HiSeq-2500	SMARTer	HiSeq-2500 SMARTer	PE	SMARTer
ERR1901913	SMARTer	84	ESC	SMARTer_84	UK	HiSeq-2500	SMARTer	HiSeq-2500 SMARTer	PE	SMARTer
ERR1901915	SMARTer	86	ESC	SMARTer_86	UK	HiSeq-2500	SMARTer	HiSeq-2500 SMARTer	PE	SMARTer
ERR1901916	SMARTer	87	ESC	SMARTer_87	UK	HiSeq-2500	SMARTer	HiSeq-2500 SMARTer	PE	SMARTer
ERR1901917	SMARTer	88	ESC	SMARTer_88	UK	HiSeq-2500	SMARTer	HiSeq-2500 SMARTer	PE	SMARTer
ERR1901918	SMARTer	89	ESC	SMARTer_89	UK	HiSeq-2500	SMARTer	HiSeq-2500 SMARTer	PE	SMARTer
ERR1901921	SMARTer	92	ESC	SMARTer_92	UK	HiSeq-2500	SMARTer	HiSeq-2500 SMARTer	PE	SMARTer
ERR1901919	SMARTer	90	ESC	SMARTer_90	UK	HiSeq-2500	SMARTer	HiSeq-2500 SMARTer	PE	SMARTer
ERR1901922	SMARTer	93	ESC	SMARTer_93	UK	HiSeq-2500	SMARTer	HiSeq-2500 SMARTer	PE	SMARTer
ERR1901920	SMARTer	91	ESC	SMARTer_91	UK	HiSeq-2500	SMARTer	HiSeq-2500 SMARTer	PE	SMARTer
ERR1901923	SMARTer	94	ESC	SMARTer_94	UK	HiSeq-2500	SMARTer	HiSeq-2500 SMARTer	PE	SMARTer
ERR1903881	Smart-Seq2 rep1	1	ESC	Smart-Seq2 rep1_1	UK	HiSeq-2500	Smart-Seq2	HiSeq-2500 Smart-Seq2 rep1	PE	Smart-Seq2 rep1
ERR1901924	SMARTer	95	ESC	SMARTer_95	UK	HiSeq-2500	SMARTer	HiSeq-2500 SMARTer	PE	SMARTer
ERR1903882	Smart-Seq2 rep1	2	ESC	Smart-Seq2 rep1_2	UK	HiSeq-2500	Smart-Seq2	HiSeq-2500 Smart-Seq2 rep1	PE	Smart-Seq2 rep1
ERR1901925	SMARTer	96	ESC	SMARTer_96	UK	HiSeq-2500	SMARTer	HiSeq-2500 SMARTer	PE	SMARTer
ERR1903884	Smart-Seq2 rep1	4	ESC	Smart-Seq2 rep1_4	UK	HiSeq-2500	Smart-Seq2	HiSeq-2500 Smart-Seq2 rep1	PE	Smart-Seq2 rep1
ERR1903885	Smart-Seq2 rep1	5	ESC	Smart-Seq2 rep1_5	UK	HiSeq-2500	Smart-Seq2	HiSeq-2500 Smart-Seq2 rep1	PE	Smart-Seq2 rep1
ERR1903883	Smart-Seq2 rep1	3	ESC	Smart-Seq2 rep1_3	UK	HiSeq-2500	Smart-Seq2	HiSeq-2500 Smart-Seq2 rep1	PE	Smart-Seq2 rep1
ERR1903886	Smart-Seq2 rep1	6	ESC	Smart-Seq2 rep1_6	UK	HiSeq-2500	Smart-Seq2	HiSeq-2500 Smart-Seq2 rep1	PE	Smart-Seq2 rep1
ERR1903887	Smart-Seq2 rep1	7	ESC	Smart-Seq2 rep1_7	UK	HiSeq-2500	Smart-Seq2	HiSeq-2500 Smart-Seq2 rep1	PE	Smart-Seq2 rep1
ERR1903888	Smart-Seq2 rep1	8	ESC	Smart-Seq2 rep1_8	UK	HiSeq-2500	Smart-Seq2	HiSeq-2500 Smart-Seq2 rep1	PE	Smart-Seq2 rep1
ERR1903890	Smart-Seq2 rep1	10	ESC	Smart-Seq2 rep1_10	UK	HiSeq-2500	Smart-Seq2	HiSeq-2500 Smart-Seq2 rep1	PE	Smart-Seq2 rep1
ERR1903889	Smart-Seq2 rep1	9	ESC	Smart-Seq2 rep1_9	UK	HiSeq-2500	Smart-Seq2	HiSeq-2500 Smart-Seq2 rep1	PE	Smart-Seq2 rep1
ERR1903891	Smart-Seq2 rep1	11	ESC	Smart-Seq2 rep1_11	UK	HiSeq-2500	Smart-Seq2	HiSeq-2500 Smart-Seq2 rep1	PE	Smart-Seq2 rep1
ERR1903892	Smart-Seq2 rep1	12	ESC	Smart-Seq2 rep1_12	UK	HiSeq-2500	Smart-Seq2	HiSeq-2500 Smart-Seq2 rep1	PE	Smart-Seq2 rep1
ERR1903893	Smart-Seq2 rep1	13	ESC	Smart-Seq2 rep1_13	UK	HiSeq-2500	Smart-Seq2	HiSeq-2500 Smart-Seq2 rep1	PE	Smart-Seq2 rep1
ERR1903894	Smart-Seq2 rep1	14	ESC	Smart-Seq2 rep1_14	UK	HiSeq-2500	Smart-Seq2	HiSeq-2500 Smart-Seq2 rep1	PE	Smart-Seq2 rep1
ERR1903895	Smart-Seq2 rep1	15	ESC	Smart-Seq2 rep1_15	UK	HiSeq-2500	Smart-Seq2	HiSeq-2500 Smart-Seq2 rep1	PE	Smart-Seq2 rep1
ERR1903896	Smart-Seq2 rep1	16	ESC	Smart-Seq2 rep1_16	UK	HiSeq-2500	Smart-Seq2	HiSeq-2500 Smart-Seq2 rep1	PE	Smart-Seq2 rep1
ERR1903898	Smart-Seq2 rep1	18	ESC	Smart-Seq2 rep1_18	UK	HiSeq-2500	Smart-Seq2	HiSeq-2500 Smart-Seq2 rep1	PE	Smart-Seq2 rep1
ERR1903897	Smart-Seq2 rep1	17	ESC	Smart-Seq2 rep1_17	UK	HiSeq-2500	Smart-Seq2	HiSeq-2500 Smart-Seq2 rep1	PE	Smart-Seq2 rep1
ERR1903899	Smart-Seq2 rep1	19	ESC	Smart-Seq2 rep1_19	UK	HiSeq-2500	Smart-Seq2	HiSeq-2500 Smart-Seq2 rep1	PE	Smart-Seq2 rep1
ERR1903902	Smart-Seq2 rep1	22	ESC	Smart-Seq2 rep1_22	UK	HiSeq-2500	Smart-Seq2	HiSeq-2500 Smart-Seq2 rep1	PE	Smart-Seq2 rep1
ERR1903900	Smart-Seq2 rep1	20	ESC	Smart-Seq2 rep1_20	UK	HiSeq-2500	Smart-Seq2	HiSeq-2500 Smart-Seq2 rep1	PE	Smart-Seq2 rep1
ERR1903901	Smart-Seq2 rep1	21	ESC	Smart-Seq2 rep1_21	UK	HiSeq-2500	Smart-Seq2	HiSeq-2500 Smart-Seq2 rep1	PE	Smart-Seq2 rep1
ERR1903903	Smart-Seq2 rep1	23	ESC	Smart-Seq2 rep1_23	UK	HiSeq-2500	Smart-Seq2	HiSeq-2500 Smart-Seq2 rep1	PE	Smart-Seq2 rep1
ERR1903904	Smart-Seq2 rep1	24	ESC	Smart-Seq2 rep1_24	UK	HiSeq-2500	Smart-Seq2	HiSeq-2500 Smart-Seq2 rep1	PE	Smart-Seq2 rep1
ERR1903911	Smart-Seq2 rep1	31	ESC	Smart-Seq2 rep1_31	UK	HiSeq-2500	Smart-Seq2	HiSeq-2500 Smart-Seq2 rep1	PE	Smart-Seq2 rep1
ERR1903910	Smart-Seq2 rep1	30	ESC	Smart-Seq2 rep1_30	UK	HiSeq-2500	Smart-Seq2	HiSeq-2500 Smart-Seq2 rep1	PE	Smart-Seq2 rep1
ERR1903905	Smart-Seq2 rep1	25	ESC	Smart-Seq2 rep1_25	UK	HiSeq-2500	Smart-Seq2	HiSeq-2500 Smart-Seq2 rep1	PE	Smart-Seq2 rep1
ERR1903909	Smart-Seq2 rep1	29	ESC	Smart-Seq2 rep1_29	UK	HiSeq-2500	Smart-Seq2	HiSeq-2500 Smart-Seq2 rep1	PE	Smart-Seq2 rep1
ERR1903908	Smart-Seq2 rep1	28	ESC	Smart-Seq2 rep1_28	UK	HiSeq-2500	Smart-Seq2	HiSeq-2500 Smart-Seq2 rep1	PE	Smart-Seq2 rep1
ERR1903913	Smart-Seq2 rep1	33	ESC	Smart-Seq2 rep1_33	UK	HiSeq-2500	Smart-Seq2	HiSeq-2500 Smart-Seq2 rep1	PE	Smart-Seq2 rep1
ERR1903907	Smart-Seq2 rep1	27	ESC	Smart-Seq2 rep1_27	UK	HiSeq-2500	Smart-Seq2	HiSeq-2500 Smart-Seq2 rep1	PE	Smart-Seq2 rep1
ERR1903906	Smart-Seq2 rep1	26	ESC	Smart-Seq2 rep1_26	UK	HiSeq-2500	Smart-Seq2	HiSeq-2500 Smart-Seq2 rep1	PE	Smart-Seq2 rep1
ERR1903919	Smart-Seq2 rep1	39	ESC	Smart-Seq2 rep1_39	UK	HiSeq-2500	Smart-Seq2	HiSeq-2500 Smart-Seq2 rep1	PE	Smart-Seq2 rep1
ERR1903917	Smart-Seq2 rep1	37	ESC	Smart-Seq2 rep1_37	UK	HiSeq-2500	Smart-Seq2	HiSeq-2500 Smart-Seq2 rep1	PE	Smart-Seq2 rep1
ERR1903915	Smart-Seq2 rep1	35	ESC	Smart-Seq2 rep1_35	UK	HiSeq-2500	Smart-Seq2	HiSeq-2500 Smart-Seq2 rep1	PE	Smart-Seq2 rep1
ERR1903914	Smart-Seq2 rep1	34	ESC	Smart-Seq2 rep1_34	UK	HiSeq-2500	Smart-Seq2	HiSeq-2500 Smart-Seq2 rep1	PE	Smart-Seq2 rep1
ERR1903916	Smart-Seq2 rep1	36	ESC	Smart-Seq2 rep1_36	UK	HiSeq-2500	Smart-Seq2	HiSeq-2500 Smart-Seq2 rep1	PE	Smart-Seq2 rep1
ERR1903918	Smart-Seq2 rep1	38	ESC	Smart-Seq2 rep1_38	UK	HiSeq-2500	Smart-Seq2	HiSeq-2500 Smart-Seq2 rep1	PE	Smart-Seq2 rep1
ERR1903923	Smart-Seq2 rep1	43	ESC	Smart-Seq2 rep1_43	UK	HiSeq-2500	Smart-Seq2	HiSeq-2500 Smart-Seq2 rep1	PE	Smart-Seq2 rep1
ERR1903924	Smart-Seq2 rep1	44	ESC	Smart-Seq2 rep1_44	UK	HiSeq-2500	Smart-Seq2	HiSeq-2500 Smart-Seq2 rep1	PE	Smart-Seq2 rep1
ERR1903920	Smart-Seq2 rep1	40	ESC	Smart-Seq2 rep1_40	UK	HiSeq-2500	Smart-Seq2	HiSeq-2500 Smart-Seq2 rep1	PE	Smart-Seq2 rep1
ERR1903925	Smart-Seq2 rep1	45	ESC	Smart-Seq2 rep1_45	UK	HiSeq-2500	Smart-Seq2	HiSeq-2500 Smart-Seq2 rep1	PE	Smart-Seq2 rep1
ERR1903921	Smart-Seq2 rep1	41	ESC	Smart-Seq2 rep1_41	UK	HiSeq-2500	Smart-Seq2	HiSeq-2500 Smart-Seq2 rep1	PE	Smart-Seq2 rep1
ERR1903912	Smart-Seq2 rep1	32	ESC	Smart-Seq2 rep1_32	UK	HiSeq-2500	Smart-Seq2	HiSeq-2500 Smart-Seq2 rep1	PE	Smart-Seq2 rep1
ERR1903928	Smart-Seq2 rep1	48	ESC	Smart-Seq2 rep1_48	UK	HiSeq-2500	Smart-Seq2	HiSeq-2500 Smart-Seq2 rep1	PE	Smart-Seq2 rep1
ERR1903929	Smart-Seq2 rep1	49	ESC	Smart-Seq2 rep1_49	UK	HiSeq-2500	Smart-Seq2	HiSeq-2500 Smart-Seq2 rep1	PE	Smart-Seq2 rep1
ERR1903922	Smart-Seq2 rep1	42	ESC	Smart-Seq2 rep1_42	UK	HiSeq-2500	Smart-Seq2	HiSeq-2500 Smart-Seq2 rep1	PE	Smart-Seq2 rep1
ERR1903935	Smart-Seq2 rep1	55	ESC	Smart-Seq2 rep1_55	UK	HiSeq-2500	Smart-Seq2	HiSeq-2500 Smart-Seq2 rep1	PE	Smart-Seq2 rep1
ERR1903937	Smart-Seq2 rep1	57	ESC	Smart-Seq2 rep1_57	UK	HiSeq-2500	Smart-Seq2	HiSeq-2500 Smart-Seq2 rep1	PE	Smart-Seq2 rep1
ERR1903932	Smart-Seq2 rep1	52	ESC	Smart-Seq2 rep1_52	UK	HiSeq-2500	Smart-Seq2	HiSeq-2500 Smart-Seq2 rep1	PE	Smart-Seq2 rep1
ERR1903930	Smart-Seq2 rep1	50	ESC	Smart-Seq2 rep1_50	UK	HiSeq-2500	Smart-Seq2	HiSeq-2500 Smart-Seq2 rep1	PE	Smart-Seq2 rep1
ERR1903927	Smart-Seq2 rep1	47	ESC	Smart-Seq2 rep1_47	UK	HiSeq-2500	Smart-Seq2	HiSeq-2500 Smart-Seq2 rep1	PE	Smart-Seq2 rep1
ERR1903931	Smart-Seq2 rep1	51	ESC	Smart-Seq2 rep1_51	UK	HiSeq-2500	Smart-Seq2	HiSeq-2500 Smart-Seq2 rep1	PE	Smart-Seq2 rep1
ERR1903939	Smart-Seq2 rep1	59	ESC	Smart-Seq2 rep1_59	UK	HiSeq-2500	Smart-Seq2	HiSeq-2500 Smart-Seq2 rep1	PE	Smart-Seq2 rep1
ERR1903938	Smart-Seq2 rep1	58	ESC	Smart-Seq2 rep1_58	UK	HiSeq-2500	Smart-Seq2	HiSeq-2500 Smart-Seq2 rep1	PE	Smart-Seq2 rep1
ERR1903933	Smart-Seq2 rep1	53	ESC	Smart-Seq2 rep1_53	UK	HiSeq-2500	Smart-Seq2	HiSeq-2500 Smart-Seq2 rep1	PE	Smart-Seq2 rep1
ERR1903936	Smart-Seq2 rep1	56	ESC	Smart-Seq2 rep1_56	UK	HiSeq-2500	Smart-Seq2	HiSeq-2500 Smart-Seq2 rep1	PE	Smart-Seq2 rep1
ERR1903941	Smart-Seq2 rep1	61	ESC	Smart-Seq2 rep1_61	UK	HiSeq-2500	Smart-Seq2	HiSeq-2500 Smart-Seq2 rep1	PE	Smart-Seq2 rep1
ERR1903940	Smart-Seq2 rep1	60	ESC	Smart-Seq2 rep1_60	UK	HiSeq-2500	Smart-Seq2	HiSeq-2500 Smart-Seq2 rep1	PE	Smart-Seq2 rep1
ERR1903934	Smart-Seq2 rep1	54	ESC	Smart-Seq2 rep1_54	UK	HiSeq-2500	Smart-Seq2	HiSeq-2500 Smart-Seq2 rep1	PE	Smart-Seq2 rep1
ERR1903942	Smart-Seq2 rep1	62	ESC	Smart-Seq2 rep1_62	UK	HiSeq-2500	Smart-Seq2	HiSeq-2500 Smart-Seq2 rep1	PE	Smart-Seq2 rep1
ERR1903926	Smart-Seq2 rep1	46	ESC	Smart-Seq2 rep1_46	UK	HiSeq-2500	Smart-Seq2	HiSeq-2500 Smart-Seq2 rep1	PE	Smart-Seq2 rep1
ERR1903943	Smart-Seq2 rep1	63	ESC	Smart-Seq2 rep1_63	UK	HiSeq-2500	Smart-Seq2	HiSeq-2500 Smart-Seq2 rep1	PE	Smart-Seq2 rep1
ERR1903946	Smart-Seq2 rep1	66	ESC	Smart-Seq2 rep1_66	UK	HiSeq-2500	Smart-Seq2	HiSeq-2500 Smart-Seq2 rep1	PE	Smart-Seq2 rep1
ERR1903945	Smart-Seq2 rep1	65	ESC	Smart-Seq2 rep1_65	UK	HiSeq-2500	Smart-Seq2	HiSeq-2500 Smart-Seq2 rep1	PE	Smart-Seq2 rep1
ERR1903944	Smart-Seq2 rep1	64	ESC	Smart-Seq2 rep1_64	UK	HiSeq-2500	Smart-Seq2	HiSeq-2500 Smart-Seq2 rep1	PE	Smart-Seq2 rep1
ERR1903947	Smart-Seq2 rep1	67	ESC	Smart-Seq2 rep1_67	UK	HiSeq-2500	Smart-Seq2	HiSeq-2500 Smart-Seq2 rep1	PE	Smart-Seq2 rep1
ERR1903949	Smart-Seq2 rep1	69	ESC	Smart-Seq2 rep1_69	UK	HiSeq-2500	Smart-Seq2	HiSeq-2500 Smart-Seq2 rep1	PE	Smart-Seq2 rep1
ERR1903948	Smart-Seq2 rep1	68	ESC	Smart-Seq2 rep1_68	UK	HiSeq-2500	Smart-Seq2	HiSeq-2500 Smart-Seq2 rep1	PE	Smart-Seq2 rep1
ERR1903950	Smart-Seq2 rep1	70	ESC	Smart-Seq2 rep1_70	UK	HiSeq-2500	Smart-Seq2	HiSeq-2500 Smart-Seq2 rep1	PE	Smart-Seq2 rep1
ERR1903954	Smart-Seq2 rep1	74	ESC	Smart-Seq2 rep1_74	UK	HiSeq-2500	Smart-Seq2	HiSeq-2500 Smart-Seq2 rep1	PE	Smart-Seq2 rep1
ERR1903953	Smart-Seq2 rep1	73	ESC	Smart-Seq2 rep1_73	UK	HiSeq-2500	Smart-Seq2	HiSeq-2500 Smart-Seq2 rep1	PE	Smart-Seq2 rep1
ERR1903959	Smart-Seq2 rep1	79	ESC	Smart-Seq2 rep1_79	UK	HiSeq-2500	Smart-Seq2	HiSeq-2500 Smart-Seq2 rep1	PE	Smart-Seq2 rep1
ERR1903957	Smart-Seq2 rep1	77	ESC	Smart-Seq2 rep1_77	UK	HiSeq-2500	Smart-Seq2	HiSeq-2500 Smart-Seq2 rep1	PE	Smart-Seq2 rep1
ERR1903956	Smart-Seq2 rep1	76	ESC	Smart-Seq2 rep1_76	UK	HiSeq-2500	Smart-Seq2	HiSeq-2500 Smart-Seq2 rep1	PE	Smart-Seq2 rep1
ERR1903951	Smart-Seq2 rep1	71	ESC	Smart-Seq2 rep1_71	UK	HiSeq-2500	Smart-Seq2	HiSeq-2500 Smart-Seq2 rep1	PE	Smart-Seq2 rep1
ERR1903952	Smart-Seq2 rep1	72	ESC	Smart-Seq2 rep1_72	UK	HiSeq-2500	Smart-Seq2	HiSeq-2500 Smart-Seq2 rep1	PE	Smart-Seq2 rep1
ERR1903964	Smart-Seq2 rep1	84	ESC	Smart-Seq2 rep1_84	UK	HiSeq-2500	Smart-Seq2	HiSeq-2500 Smart-Seq2 rep1	PE	Smart-Seq2 rep1
ERR1903955	Smart-Seq2 rep1	75	ESC	Smart-Seq2 rep1_75	UK	HiSeq-2500	Smart-Seq2	HiSeq-2500 Smart-Seq2 rep1	PE	Smart-Seq2 rep1
ERR1903961	Smart-Seq2 rep1	81	ESC	Smart-Seq2 rep1_81	UK	HiSeq-2500	Smart-Seq2	HiSeq-2500 Smart-Seq2 rep1	PE	Smart-Seq2 rep1
ERR1903958	Smart-Seq2 rep1	78	ESC	Smart-Seq2 rep1_78	UK	HiSeq-2500	Smart-Seq2	HiSeq-2500 Smart-Seq2 rep1	PE	Smart-Seq2 rep1
ERR1903960	Smart-Seq2 rep1	80	ESC	Smart-Seq2 rep1_80	UK	HiSeq-2500	Smart-Seq2	HiSeq-2500 Smart-Seq2 rep1	PE	Smart-Seq2 rep1
ERR1903966	Smart-Seq2 rep1	86	ESC	Smart-Seq2 rep1_86	UK	HiSeq-2500	Smart-Seq2	HiSeq-2500 Smart-Seq2 rep1	PE	Smart-Seq2 rep1
ERR1903963	Smart-Seq2 rep1	83	ESC	Smart-Seq2 rep1_83	UK	HiSeq-2500	Smart-Seq2	HiSeq-2500 Smart-Seq2 rep1	PE	Smart-Seq2 rep1
ERR1903965	Smart-Seq2 rep1	85	ESC	Smart-Seq2 rep1_85	UK	HiSeq-2500	Smart-Seq2	HiSeq-2500 Smart-Seq2 rep1	PE	Smart-Seq2 rep1
ERR1903962	Smart-Seq2 rep1	82	ESC	Smart-Seq2 rep1_82	UK	HiSeq-2500	Smart-Seq2	HiSeq-2500 Smart-Seq2 rep1	PE	Smart-Seq2 rep1
ERR1903967	Smart-Seq2 rep1	87	ESC	Smart-Seq2 rep1_87	UK	HiSeq-2500	Smart-Seq2	HiSeq-2500 Smart-Seq2 rep1	PE	Smart-Seq2 rep1
ERR1903973	Smart-Seq2 rep1	93	ESC	Smart-Seq2 rep1_93	UK	HiSeq-2500	Smart-Seq2	HiSeq-2500 Smart-Seq2 rep1	PE	Smart-Seq2 rep1
ERR1903971	Smart-Seq2 rep1	91	ESC	Smart-Seq2 rep1_91	UK	HiSeq-2500	Smart-Seq2	HiSeq-2500 Smart-Seq2 rep1	PE	Smart-Seq2 rep1
ERR1903974	Smart-Seq2 rep1	94	ESC	Smart-Seq2 rep1_94	UK	HiSeq-2500	Smart-Seq2	HiSeq-2500 Smart-Seq2 rep1	PE	Smart-Seq2 rep1
ERR1903975	Smart-Seq2 rep1	95	ESC	Smart-Seq2 rep1_95	UK	HiSeq-2500	Smart-Seq2	HiSeq-2500 Smart-Seq2 rep1	PE	Smart-Seq2 rep1
ERR1903972	Smart-Seq2 rep1	92	ESC	Smart-Seq2 rep1_92	UK	HiSeq-2500	Smart-Seq2	HiSeq-2500 Smart-Seq2 rep1	PE	Smart-Seq2 rep1
ERR1903969	Smart-Seq2 rep1	89	ESC	Smart-Seq2 rep1_89	UK	HiSeq-2500	Smart-Seq2	HiSeq-2500 Smart-Seq2 rep1	PE	Smart-Seq2 rep1
ERR1903968	Smart-Seq2 rep1	88	ESC	Smart-Seq2 rep1_88	UK	HiSeq-2500	Smart-Seq2	HiSeq-2500 Smart-Seq2 rep1	PE	Smart-Seq2 rep1
ERR1903970	Smart-Seq2 rep1	90	ESC	Smart-Seq2 rep1_90	UK	HiSeq-2500	Smart-Seq2	HiSeq-2500 Smart-Seq2 rep1	PE	Smart-Seq2 rep1
ERR1903976	Smart-Seq2 rep1	96	ESC	Smart-Seq2 rep1_96	UK	HiSeq-2500	Smart-Seq2	HiSeq-2500 Smart-Seq2 rep1	PE	Smart-Seq2 rep1
ERR1903684	Smart-Seq2 rep2	14	ESC	Smart-Seq2 rep2_14	UK	HiSeq-2500	Smart-Seq2	HiSeq-2500 Smart-Seq2 rep2	PE	Smart-Seq2 rep2
ERR1903701	Smart-Seq2 rep2	31	ESC	Smart-Seq2 rep2_31	UK	HiSeq-2500	Smart-Seq2	HiSeq-2500 Smart-Seq2 rep2	PE	Smart-Seq2 rep2
ERR1903720	Smart-Seq2 rep2	50	ESC	Smart-Seq2 rep2_50	UK	HiSeq-2500	Smart-Seq2	HiSeq-2500 Smart-Seq2 rep2	PE	Smart-Seq2 rep2
ERR1903685	Smart-Seq2 rep2	15	ESC	Smart-Seq2 rep2_15	UK	HiSeq-2500	Smart-Seq2	HiSeq-2500 Smart-Seq2 rep2	PE	Smart-Seq2 rep2
ERR1903690	Smart-Seq2 rep2	20	ESC	Smart-Seq2 rep2_20	UK	HiSeq-2500	Smart-Seq2	HiSeq-2500 Smart-Seq2 rep2	PE	Smart-Seq2 rep2
ERR1903691	Smart-Seq2 rep2	21	ESC	Smart-Seq2 rep2_21	UK	HiSeq-2500	Smart-Seq2	HiSeq-2500 Smart-Seq2 rep2	PE	Smart-Seq2 rep2
ERR1903713	Smart-Seq2 rep2	43	ESC	Smart-Seq2 rep2_43	UK	HiSeq-2500	Smart-Seq2	HiSeq-2500 Smart-Seq2 rep2	PE	Smart-Seq2 rep2
ERR1903695	Smart-Seq2 rep2	25	ESC	Smart-Seq2 rep2_25	UK	HiSeq-2500	Smart-Seq2	HiSeq-2500 Smart-Seq2 rep2	PE	Smart-Seq2 rep2
ERR1903714	Smart-Seq2 rep2	44	ESC	Smart-Seq2 rep2_44	UK	HiSeq-2500	Smart-Seq2	HiSeq-2500 Smart-Seq2 rep2	PE	Smart-Seq2 rep2
ERR1903708	Smart-Seq2 rep2	38	ESC	Smart-Seq2 rep2_38	UK	HiSeq-2500	Smart-Seq2	HiSeq-2500 Smart-Seq2 rep2	PE	Smart-Seq2 rep2
ERR1903672	Smart-Seq2 rep2	2	ESC	Smart-Seq2 rep2_2	UK	HiSeq-2500	Smart-Seq2	HiSeq-2500 Smart-Seq2 rep2	PE	Smart-Seq2 rep2
ERR1903674	Smart-Seq2 rep2	4	ESC	Smart-Seq2 rep2_4	UK	HiSeq-2500	Smart-Seq2	HiSeq-2500 Smart-Seq2 rep2	PE	Smart-Seq2 rep2
ERR1903721	Smart-Seq2 rep2	51	ESC	Smart-Seq2 rep2_51	UK	HiSeq-2500	Smart-Seq2	HiSeq-2500 Smart-Seq2 rep2	PE	Smart-Seq2 rep2
ERR1903682	Smart-Seq2 rep2	12	ESC	Smart-Seq2 rep2_12	UK	HiSeq-2500	Smart-Seq2	HiSeq-2500 Smart-Seq2 rep2	PE	Smart-Seq2 rep2
ERR1903675	Smart-Seq2 rep2	5	ESC	Smart-Seq2 rep2_5	UK	HiSeq-2500	Smart-Seq2	HiSeq-2500 Smart-Seq2 rep2	PE	Smart-Seq2 rep2
ERR1903697	Smart-Seq2 rep2	27	ESC	Smart-Seq2 rep2_27	UK	HiSeq-2500	Smart-Seq2	HiSeq-2500 Smart-Seq2 rep2	PE	Smart-Seq2 rep2
ERR1903719	Smart-Seq2 rep2	49	ESC	Smart-Seq2 rep2_49	UK	HiSeq-2500	Smart-Seq2	HiSeq-2500 Smart-Seq2 rep2	PE	Smart-Seq2 rep2
ERR1903677	Smart-Seq2 rep2	7	ESC	Smart-Seq2 rep2_7	UK	HiSeq-2500	Smart-Seq2	HiSeq-2500 Smart-Seq2 rep2	PE	Smart-Seq2 rep2
ERR1903683	Smart-Seq2 rep2	13	ESC	Smart-Seq2 rep2_13	UK	HiSeq-2500	Smart-Seq2	HiSeq-2500 Smart-Seq2 rep2	PE	Smart-Seq2 rep2
ERR1903689	Smart-Seq2 rep2	19	ESC	Smart-Seq2 rep2_19	UK	HiSeq-2500	Smart-Seq2	HiSeq-2500 Smart-Seq2 rep2	PE	Smart-Seq2 rep2
ERR1903711	Smart-Seq2 rep2	41	ESC	Smart-Seq2 rep2_41	UK	HiSeq-2500	Smart-Seq2	HiSeq-2500 Smart-Seq2 rep2	PE	Smart-Seq2 rep2
ERR1903722	Smart-Seq2 rep2	52	ESC	Smart-Seq2 rep2_52	UK	HiSeq-2500	Smart-Seq2	HiSeq-2500 Smart-Seq2 rep2	PE	Smart-Seq2 rep2
ERR1903724	Smart-Seq2 rep2	54	ESC	Smart-Seq2 rep2_54	UK	HiSeq-2500	Smart-Seq2	HiSeq-2500 Smart-Seq2 rep2	PE	Smart-Seq2 rep2
ERR1903710	Smart-Seq2 rep2	40	ESC	Smart-Seq2 rep2_40	UK	HiSeq-2500	Smart-Seq2	HiSeq-2500 Smart-Seq2 rep2	PE	Smart-Seq2 rep2
ERR1903673	Smart-Seq2 rep2	3	ESC	Smart-Seq2 rep2_3	UK	HiSeq-2500	Smart-Seq2	HiSeq-2500 Smart-Seq2 rep2	PE	Smart-Seq2 rep2
ERR1903680	Smart-Seq2 rep2	10	ESC	Smart-Seq2 rep2_10	UK	HiSeq-2500	Smart-Seq2	HiSeq-2500 Smart-Seq2 rep2	PE	Smart-Seq2 rep2
ERR1903679	Smart-Seq2 rep2	9	ESC	Smart-Seq2 rep2_9	UK	HiSeq-2500	Smart-Seq2	HiSeq-2500 Smart-Seq2 rep2	PE	Smart-Seq2 rep2
ERR1903687	Smart-Seq2 rep2	17	ESC	Smart-Seq2 rep2_17	UK	HiSeq-2500	Smart-Seq2	HiSeq-2500 Smart-Seq2 rep2	PE	Smart-Seq2 rep2
ERR1903696	Smart-Seq2 rep2	26	ESC	Smart-Seq2 rep2_26	UK	HiSeq-2500	Smart-Seq2	HiSeq-2500 Smart-Seq2 rep2	PE	Smart-Seq2 rep2
ERR1903706	Smart-Seq2 rep2	36	ESC	Smart-Seq2 rep2_36	UK	HiSeq-2500	Smart-Seq2	HiSeq-2500 Smart-Seq2 rep2	PE	Smart-Seq2 rep2
ERR1903725	Smart-Seq2 rep2	55	ESC	Smart-Seq2 rep2_55	UK	HiSeq-2500	Smart-Seq2	HiSeq-2500 Smart-Seq2 rep2	PE	Smart-Seq2 rep2
ERR1903694	Smart-Seq2 rep2	24	ESC	Smart-Seq2 rep2_24	UK	HiSeq-2500	Smart-Seq2	HiSeq-2500 Smart-Seq2 rep2	PE	Smart-Seq2 rep2
ERR1903698	Smart-Seq2 rep2	28	ESC	Smart-Seq2 rep2_28	UK	HiSeq-2500	Smart-Seq2	HiSeq-2500 Smart-Seq2 rep2	PE	Smart-Seq2 rep2
ERR1903671	Smart-Seq2 rep2	1	ESC	Smart-Seq2 rep2_1	UK	HiSeq-2500	Smart-Seq2	HiSeq-2500 Smart-Seq2 rep2	PE	Smart-Seq2 rep2
ERR1903703	Smart-Seq2 rep2	33	ESC	Smart-Seq2 rep2_33	UK	HiSeq-2500	Smart-Seq2	HiSeq-2500 Smart-Seq2 rep2	PE	Smart-Seq2 rep2
ERR1903678	Smart-Seq2 rep2	8	ESC	Smart-Seq2 rep2_8	UK	HiSeq-2500	Smart-Seq2	HiSeq-2500 Smart-Seq2 rep2	PE	Smart-Seq2 rep2
ERR1903715	Smart-Seq2 rep2	45	ESC	Smart-Seq2 rep2_45	UK	HiSeq-2500	Smart-Seq2	HiSeq-2500 Smart-Seq2 rep2	PE	Smart-Seq2 rep2
ERR1903676	Smart-Seq2 rep2	6	ESC	Smart-Seq2 rep2_6	UK	HiSeq-2500	Smart-Seq2	HiSeq-2500 Smart-Seq2 rep2	PE	Smart-Seq2 rep2
ERR1903681	Smart-Seq2 rep2	11	ESC	Smart-Seq2 rep2_11	UK	HiSeq-2500	Smart-Seq2	HiSeq-2500 Smart-Seq2 rep2	PE	Smart-Seq2 rep2
ERR1903727	Smart-Seq2 rep2	57	ESC	Smart-Seq2 rep2_57	UK	HiSeq-2500	Smart-Seq2	HiSeq-2500 Smart-Seq2 rep2	PE	Smart-Seq2 rep2
ERR1903731	Smart-Seq2 rep2	61	ESC	Smart-Seq2 rep2_61	UK	HiSeq-2500	Smart-Seq2	HiSeq-2500 Smart-Seq2 rep2	PE	Smart-Seq2 rep2
ERR1903707	Smart-Seq2 rep2	37	ESC	Smart-Seq2 rep2_37	UK	HiSeq-2500	Smart-Seq2	HiSeq-2500 Smart-Seq2 rep2	PE	Smart-Seq2 rep2
ERR1903700	Smart-Seq2 rep2	30	ESC	Smart-Seq2 rep2_30	UK	HiSeq-2500	Smart-Seq2	HiSeq-2500 Smart-Seq2 rep2	PE	Smart-Seq2 rep2
ERR1903709	Smart-Seq2 rep2	39	ESC	Smart-Seq2 rep2_39	UK	HiSeq-2500	Smart-Seq2	HiSeq-2500 Smart-Seq2 rep2	PE	Smart-Seq2 rep2
ERR1903726	Smart-Seq2 rep2	56	ESC	Smart-Seq2 rep2_56	UK	HiSeq-2500	Smart-Seq2	HiSeq-2500 Smart-Seq2 rep2	PE	Smart-Seq2 rep2
ERR1903712	Smart-Seq2 rep2	42	ESC	Smart-Seq2 rep2_42	UK	HiSeq-2500	Smart-Seq2	HiSeq-2500 Smart-Seq2 rep2	PE	Smart-Seq2 rep2
ERR1903723	Smart-Seq2 rep2	53	ESC	Smart-Seq2 rep2_53	UK	HiSeq-2500	Smart-Seq2	HiSeq-2500 Smart-Seq2 rep2	PE	Smart-Seq2 rep2
ERR1903705	Smart-Seq2 rep2	35	ESC	Smart-Seq2 rep2_35	UK	HiSeq-2500	Smart-Seq2	HiSeq-2500 Smart-Seq2 rep2	PE	Smart-Seq2 rep2
ERR1903718	Smart-Seq2 rep2	48	ESC	Smart-Seq2 rep2_48	UK	HiSeq-2500	Smart-Seq2	HiSeq-2500 Smart-Seq2 rep2	PE	Smart-Seq2 rep2
ERR1903699	Smart-Seq2 rep2	29	ESC	Smart-Seq2 rep2_29	UK	HiSeq-2500	Smart-Seq2	HiSeq-2500 Smart-Seq2 rep2	PE	Smart-Seq2 rep2
ERR1903728	Smart-Seq2 rep2	58	ESC	Smart-Seq2 rep2_58	UK	HiSeq-2500	Smart-Seq2	HiSeq-2500 Smart-Seq2 rep2	PE	Smart-Seq2 rep2
ERR1903702	Smart-Seq2 rep2	32	ESC	Smart-Seq2 rep2_32	UK	HiSeq-2500	Smart-Seq2	HiSeq-2500 Smart-Seq2 rep2	PE	Smart-Seq2 rep2
ERR1903688	Smart-Seq2 rep2	18	ESC	Smart-Seq2 rep2_18	UK	HiSeq-2500	Smart-Seq2	HiSeq-2500 Smart-Seq2 rep2	PE	Smart-Seq2 rep2
ERR1903704	Smart-Seq2 rep2	34	ESC	Smart-Seq2 rep2_34	UK	HiSeq-2500	Smart-Seq2	HiSeq-2500 Smart-Seq2 rep2	PE	Smart-Seq2 rep2
ERR1903693	Smart-Seq2 rep2	23	ESC	Smart-Seq2 rep2_23	UK	HiSeq-2500	Smart-Seq2	HiSeq-2500 Smart-Seq2 rep2	PE	Smart-Seq2 rep2
ERR1903686	Smart-Seq2 rep2	16	ESC	Smart-Seq2 rep2_16	UK	HiSeq-2500	Smart-Seq2	HiSeq-2500 Smart-Seq2 rep2	PE	Smart-Seq2 rep2
ERR1903716	Smart-Seq2 rep2	46	ESC	Smart-Seq2 rep2_46	UK	HiSeq-2500	Smart-Seq2	HiSeq-2500 Smart-Seq2 rep2	PE	Smart-Seq2 rep2
ERR1903692	Smart-Seq2 rep2	22	ESC	Smart-Seq2 rep2_22	UK	HiSeq-2500	Smart-Seq2	HiSeq-2500 Smart-Seq2 rep2	PE	Smart-Seq2 rep2
ERR1903729	Smart-Seq2 rep2	59	ESC	Smart-Seq2 rep2_59	UK	HiSeq-2500	Smart-Seq2	HiSeq-2500 Smart-Seq2 rep2	PE	Smart-Seq2 rep2
ERR1903730	Smart-Seq2 rep2	60	ESC	Smart-Seq2 rep2_60	UK	HiSeq-2500	Smart-Seq2	HiSeq-2500 Smart-Seq2 rep2	PE	Smart-Seq2 rep2
ERR1903717	Smart-Seq2 rep2	47	ESC	Smart-Seq2 rep2_47	UK	HiSeq-2500	Smart-Seq2	HiSeq-2500 Smart-Seq2 rep2	PE	Smart-Seq2 rep2
CL100029125_L01_12	Smart-Seq2 rep2	38	ESC	Smart-Seq2 rep2_38	China	BGISEQ-500	Smart-Seq2	BGISEQ-500 Smart-Seq2 rep2	PE100	Smart-Seq2 rep2
CL100029125_L01_19	Smart-Seq2 rep2	27	ESC	Smart-Seq2 rep2_27	China	BGISEQ-500	Smart-Seq2	BGISEQ-500 Smart-Seq2 rep2	PE100	Smart-Seq2 rep2
CL100029125_L01_20	Smart-Seq2 rep2	39	ESC	Smart-Seq2 rep2_39	China	BGISEQ-500	Smart-Seq2	BGISEQ-500 Smart-Seq2 rep2	PE100	Smart-Seq2 rep2
CL100029125_L01_21	Smart-Seq2 rep2	51	ESC	Smart-Seq2 rep2_51	China	BGISEQ-500	Smart-Seq2	BGISEQ-500 Smart-Seq2 rep2	PE100	Smart-Seq2 rep2
CL100029125_L02_23	Smart-Seq2 rep2	81	ESC	Smart-Seq2 rep2_81	China	BGISEQ-500	Smart-Seq2	BGISEQ-500 Smart-Seq2 rep2	PE100	Smart-Seq2 rep2
CL100029125_L01_45	Smart-Seq2 rep2	54	ESC	Smart-Seq2 rep2_54	China	BGISEQ-500	Smart-Seq2	BGISEQ-500 Smart-Seq2 rep2	PE100	Smart-Seq2 rep2
CL100029125_L02_25	Smart-Seq2 rep2	10	ESC	Smart-Seq2 rep2_10	China	BGISEQ-500	Smart-Seq2	BGISEQ-500 Smart-Seq2 rep2	PE100	Smart-Seq2 rep2
CL100029125_L02_19	Smart-Seq2 rep2	33	ESC	Smart-Seq2 rep2_33	China	BGISEQ-500	Smart-Seq2	BGISEQ-500 Smart-Seq2 rep2	PE100	Smart-Seq2 rep2
CL100029125_L02_37	Smart-Seq2 rep2	59	ESC	Smart-Seq2 rep2_59	China	BGISEQ-500	Smart-Seq2	BGISEQ-500 Smart-Seq2 rep2	PE100	Smart-Seq2 rep2
CL100029125_L01_9	Smart-Seq2 rep2	2	ESC	Smart-Seq2 rep2_2	China	BGISEQ-500	Smart-Seq2	BGISEQ-500 Smart-Seq2 rep2	PE100	Smart-Seq2 rep2
CL100029125_L02_29	Smart-Seq2 rep2	58	ESC	Smart-Seq2 rep2_58	China	BGISEQ-500	Smart-Seq2	BGISEQ-500 Smart-Seq2 rep2	PE100	Smart-Seq2 rep2
CL100029125_L01_36	Smart-Seq2 rep2	41	ESC	Smart-Seq2 rep2_41	China	BGISEQ-500	Smart-Seq2	BGISEQ-500 Smart-Seq2 rep2	PE100	Smart-Seq2 rep2
CL100029125_L01_48	Smart-Seq2 rep2	90	ESC	Smart-Seq2 rep2_90	China	BGISEQ-500	Smart-Seq2	BGISEQ-500 Smart-Seq2 rep2	PE100	Smart-Seq2 rep2
CL100029125_L02_38	Smart-Seq2 rep2	71	ESC	Smart-Seq2 rep2_71	China	BGISEQ-500	Smart-Seq2	BGISEQ-500 Smart-Seq2 rep2	PE100	Smart-Seq2 rep2
CL100029125_L01_15	Smart-Seq2 rep2	74	ESC	Smart-Seq2 rep2_74	China	BGISEQ-500	Smart-Seq2	BGISEQ-500 Smart-Seq2 rep2	PE100	Smart-Seq2 rep2
CL100029125_L01_2	Smart-Seq2 rep2	13	ESC	Smart-Seq2 rep2_13	China	BGISEQ-500	Smart-Seq2	BGISEQ-500 Smart-Seq2 rep2	PE100	Smart-Seq2 rep2
CL100029125_L01_28	Smart-Seq2 rep2	40	ESC	Smart-Seq2 rep2_40	China	BGISEQ-500	Smart-Seq2	BGISEQ-500 Smart-Seq2 rep2	PE100	Smart-Seq2 rep2
CL100029125_L01_32	Smart-Seq2 rep2	88	ESC	Smart-Seq2 rep2_88	China	BGISEQ-500	Smart-Seq2	BGISEQ-500 Smart-Seq2 rep2	PE100	Smart-Seq2 rep2
CL100029125_L01_35	Smart-Seq2 rep2	29	ESC	Smart-Seq2 rep2_29	China	BGISEQ-500	Smart-Seq2	BGISEQ-500 Smart-Seq2 rep2	PE100	Smart-Seq2 rep2
CL100029125_L01_24	Smart-Seq2 rep2	87	ESC	Smart-Seq2 rep2_87	China	BGISEQ-500	Smart-Seq2	BGISEQ-500 Smart-Seq2 rep2	PE100	Smart-Seq2 rep2
CL100029125_L02_17	Smart-Seq2 rep2	9	ESC	Smart-Seq2 rep2_9	China	BGISEQ-500	Smart-Seq2	BGISEQ-500 Smart-Seq2 rep2	PE100	Smart-Seq2 rep2
CL100029125_L01_14	Smart-Seq2 rep2	62	ESC	Smart-Seq2 rep2_62	China	BGISEQ-500	Smart-Seq2	BGISEQ-500 Smart-Seq2 rep2	PE100	Smart-Seq2 rep2
CL100029125_L02_33	Smart-Seq2 rep2	11	ESC	Smart-Seq2 rep2_11	China	BGISEQ-500	Smart-Seq2	BGISEQ-500 Smart-Seq2 rep2	PE100	Smart-Seq2 rep2
CL100029125_L02_32	Smart-Seq2 rep2	94	ESC	Smart-Seq2 rep2_94	China	BGISEQ-500	Smart-Seq2	BGISEQ-500 Smart-Seq2 rep2	PE100	Smart-Seq2 rep2
CL100029125_L02_24	Smart-Seq2 rep2	93	ESC	Smart-Seq2 rep2_93	China	BGISEQ-500	Smart-Seq2	BGISEQ-500 Smart-Seq2 rep2	PE100	Smart-Seq2 rep2
CL100029125_L01_8	Smart-Seq2 rep2	85	ESC	Smart-Seq2 rep2_85	China	BGISEQ-500	Smart-Seq2	BGISEQ-500 Smart-Seq2 rep2	PE100	Smart-Seq2 rep2
CL100029125_L02_35	Smart-Seq2 rep2	35	ESC	Smart-Seq2 rep2_35	China	BGISEQ-500	Smart-Seq2	BGISEQ-500 Smart-Seq2 rep2	PE100	Smart-Seq2 rep2
CL100029125_L01_46	Smart-Seq2 rep2	66	ESC	Smart-Seq2 rep2_66	China	BGISEQ-500	Smart-Seq2	BGISEQ-500 Smart-Seq2 rep2	PE100	Smart-Seq2 rep2
CL100029125_L01_3	Smart-Seq2 rep2	25	ESC	Smart-Seq2 rep2_25	China	BGISEQ-500	Smart-Seq2	BGISEQ-500 Smart-Seq2 rep2	PE100	Smart-Seq2 rep2
CL100029125_L01_5	Smart-Seq2 rep2	49	ESC	Smart-Seq2 rep2_49	China	BGISEQ-500	Smart-Seq2	BGISEQ-500 Smart-Seq2 rep2	PE100	Smart-Seq2 rep2
CL100029125_L02_41	Smart-Seq2 rep2	12	ESC	Smart-Seq2 rep2_12	China	BGISEQ-500	Smart-Seq2	BGISEQ-500 Smart-Seq2 rep2	PE100	Smart-Seq2 rep2
CL100029125_L01_30	Smart-Seq2 rep2	64	ESC	Smart-Seq2 rep2_64	China	BGISEQ-500	Smart-Seq2	BGISEQ-500 Smart-Seq2 rep2	PE100	Smart-Seq2 rep2
CL100029125_L02_27	Smart-Seq2 rep2	34	ESC	Smart-Seq2 rep2_34	China	BGISEQ-500	Smart-Seq2	BGISEQ-500 Smart-Seq2 rep2	PE100	Smart-Seq2 rep2
CL100029125_L01_38	Smart-Seq2 rep2	65	ESC	Smart-Seq2 rep2_65	China	BGISEQ-500	Smart-Seq2	BGISEQ-500 Smart-Seq2 rep2	PE100	Smart-Seq2 rep2
CL100029125_L01_44	Smart-Seq2 rep2	42	ESC	Smart-Seq2 rep2_42	China	BGISEQ-500	Smart-Seq2	BGISEQ-500 Smart-Seq2 rep2	PE100	Smart-Seq2 rep2
CL100029125_L01_42	Smart-Seq2 rep2	18	ESC	Smart-Seq2 rep2_18	China	BGISEQ-500	Smart-Seq2	BGISEQ-500 Smart-Seq2 rep2	PE100	Smart-Seq2 rep2
CL100029125_L02_36	Smart-Seq2 rep2	47	ESC	Smart-Seq2 rep2_47	China	BGISEQ-500	Smart-Seq2	BGISEQ-500 Smart-Seq2 rep2	PE100	Smart-Seq2 rep2
CL100029125_L02_28	Smart-Seq2 rep2	46	ESC	Smart-Seq2 rep2_46	China	BGISEQ-500	Smart-Seq2	BGISEQ-500 Smart-Seq2 rep2	PE100	Smart-Seq2 rep2
CL100029125_L01_11	Smart-Seq2 rep2	26	ESC	Smart-Seq2 rep2_26	China	BGISEQ-500	Smart-Seq2	BGISEQ-500 Smart-Seq2 rep2	PE100	Smart-Seq2 rep2
CL100029125_L01_29	Smart-Seq2 rep2	52	ESC	Smart-Seq2 rep2_52	China	BGISEQ-500	Smart-Seq2	BGISEQ-500 Smart-Seq2 rep2	PE100	Smart-Seq2 rep2
CL100029125_L01_4	Smart-Seq2 rep2	37	ESC	Smart-Seq2 rep2_37	China	BGISEQ-500	Smart-Seq2	BGISEQ-500 Smart-Seq2 rep2	PE100	Smart-Seq2 rep2
CL100033231_L01_54	Smart-Seq2 rep1	61	ESC	Smart-Seq2 rep1_61	China	BGISEQ-500	Smart-Seq2	BGISEQ-500 Smart-Seq2 rep1	PE100	Smart-Seq2 rep1
CL100033231_L01_52	Smart-Seq2 rep1	37	ESC	Smart-Seq2 rep1_37	China	BGISEQ-500	Smart-Seq2	BGISEQ-500 Smart-Seq2 rep1	PE100	Smart-Seq2 rep1
CL100033231_L01_73	Smart-Seq2 rep1	4	ESC	Smart-Seq2 rep1_4	China	BGISEQ-500	Smart-Seq2	BGISEQ-500 Smart-Seq2 rep1	PE100	Smart-Seq2 rep1
CL100033231_L01_57	Smart-Seq2 rep1	2	ESC	Smart-Seq2 rep1_2	China	BGISEQ-500	Smart-Seq2	BGISEQ-500 Smart-Seq2 rep1	PE100	Smart-Seq2 rep1
CL100033231_L01_78	Smart-Seq2 rep1	64	ESC	Smart-Seq2 rep1_64	China	BGISEQ-500	Smart-Seq2	BGISEQ-500 Smart-Seq2 rep1	PE100	Smart-Seq2 rep1
CL100033231_L01_77	Smart-Seq2 rep1	52	ESC	Smart-Seq2 rep1_52	China	BGISEQ-500	Smart-Seq2	BGISEQ-500 Smart-Seq2 rep1	PE100	Smart-Seq2 rep1
CL100033231_L01_80	Smart-Seq2 rep1	88	ESC	Smart-Seq2 rep1_88	China	BGISEQ-500	Smart-Seq2	BGISEQ-500 Smart-Seq2 rep1	PE100	Smart-Seq2 rep1
CL100033231_L01_84	Smart-Seq2 rep1	41	ESC	Smart-Seq2 rep1_41	China	BGISEQ-500	Smart-Seq2	BGISEQ-500 Smart-Seq2 rep1	PE100	Smart-Seq2 rep1
CL100033231_L01_76	Smart-Seq2 rep1	40	ESC	Smart-Seq2 rep1_40	China	BGISEQ-500	Smart-Seq2	BGISEQ-500 Smart-Seq2 rep1	PE100	Smart-Seq2 rep1
CL100033231_L01_82	Smart-Seq2 rep1	17	ESC	Smart-Seq2 rep1_17	China	BGISEQ-500	Smart-Seq2	BGISEQ-500 Smart-Seq2 rep1	PE100	Smart-Seq2 rep1
CL100029125_L01_39	Smart-Seq2 rep2	77	ESC	Smart-Seq2 rep2_77	China	BGISEQ-500	Smart-Seq2	BGISEQ-500 Smart-Seq2 rep2	PE100	Smart-Seq2 rep2
CL100029125_L02_39	Smart-Seq2 rep2	83	ESC	Smart-Seq2 rep2_83	China	BGISEQ-500	Smart-Seq2	BGISEQ-500 Smart-Seq2 rep2	PE100	Smart-Seq2 rep2
CL100033231_L02_62	Smart-Seq2 rep1	68	ESC	Smart-Seq2 rep1_68	China	BGISEQ-500	Smart-Seq2	BGISEQ-500 Smart-Seq2 rep1	PE100	Smart-Seq2 rep1
CL100029125_L01_31	Smart-Seq2 rep2	76	ESC	Smart-Seq2 rep2_76	China	BGISEQ-500	Smart-Seq2	BGISEQ-500 Smart-Seq2 rep2	PE100	Smart-Seq2 rep2
CL100033231_L02_70	Smart-Seq2 rep1	69	ESC	Smart-Seq2 rep1_69	China	BGISEQ-500	Smart-Seq2	BGISEQ-500 Smart-Seq2 rep1	PE100	Smart-Seq2 rep1
CL100033231_L02_59	Smart-Seq2 rep1	32	ESC	Smart-Seq2 rep1_32	China	BGISEQ-500	Smart-Seq2	BGISEQ-500 Smart-Seq2 rep1	PE100	Smart-Seq2 rep1
CL100033231_L02_51	Smart-Seq2 rep1	31	ESC	Smart-Seq2 rep1_31	China	BGISEQ-500	Smart-Seq2	BGISEQ-500 Smart-Seq2 rep1	PE100	Smart-Seq2 rep1
CL100033231_L01_69	Smart-Seq2 rep1	51	ESC	Smart-Seq2 rep1_51	China	BGISEQ-500	Smart-Seq2	BGISEQ-500 Smart-Seq2 rep1	PE100	Smart-Seq2 rep1
CL100033231_L02_67	Smart-Seq2 rep1	33	ESC	Smart-Seq2 rep1_33	China	BGISEQ-500	Smart-Seq2	BGISEQ-500 Smart-Seq2 rep1	PE100	Smart-Seq2 rep1
CL100033231_L02_72	Smart-Seq2 rep1	93	ESC	Smart-Seq2 rep1_93	China	BGISEQ-500	Smart-Seq2	BGISEQ-500 Smart-Seq2 rep1	PE100	Smart-Seq2 rep1
CL100033231_L02_68	Smart-Seq2 rep1	45	ESC	Smart-Seq2 rep1_45	China	BGISEQ-500	Smart-Seq2	BGISEQ-500 Smart-Seq2 rep1	PE100	Smart-Seq2 rep1
CL100033231_L02_95	Smart-Seq2 rep1	84	ESC	Smart-Seq2 rep1_84	China	BGISEQ-500	Smart-Seq2	BGISEQ-500 Smart-Seq2 rep1	PE100	Smart-Seq2 rep1
CL100033231_L02_91	Smart-Seq2 rep1	36	ESC	Smart-Seq2 rep1_36	China	BGISEQ-500	Smart-Seq2	BGISEQ-500 Smart-Seq2 rep1	PE100	Smart-Seq2 rep1
CL100033231_L02_86	Smart-Seq2 rep1	71	ESC	Smart-Seq2 rep1_71	China	BGISEQ-500	Smart-Seq2	BGISEQ-500 Smart-Seq2 rep1	PE100	Smart-Seq2 rep1
CL100033231_L02_92	Smart-Seq2 rep1	48	ESC	Smart-Seq2 rep1_48	China	BGISEQ-500	Smart-Seq2	BGISEQ-500 Smart-Seq2 rep1	PE100	Smart-Seq2 rep1
CL100029125_L02_43	Smart-Seq2 rep2	36	ESC	Smart-Seq2 rep2_36	China	BGISEQ-500	Smart-Seq2	BGISEQ-500 Smart-Seq2 rep2	PE100	Smart-Seq2 rep2
CL100029125_L01_47	Smart-Seq2 rep2	78	ESC	Smart-Seq2 rep2_78	China	BGISEQ-500	Smart-Seq2	BGISEQ-500 Smart-Seq2 rep2	PE100	Smart-Seq2 rep2
CL100029125_L01_6	Smart-Seq2 rep2	61	ESC	Smart-Seq2 rep2_61	China	BGISEQ-500	Smart-Seq2	BGISEQ-500 Smart-Seq2 rep2	PE100	Smart-Seq2 rep2
CL100033231_L01_62	Smart-Seq2 rep1	62	ESC	Smart-Seq2 rep1_62	China	BGISEQ-500	Smart-Seq2	BGISEQ-500 Smart-Seq2 rep1	PE100	Smart-Seq2 rep1
CL100033231_L02_69	Smart-Seq2 rep1	57	ESC	Smart-Seq2 rep1_57	China	BGISEQ-500	Smart-Seq2	BGISEQ-500 Smart-Seq2 rep1	PE100	Smart-Seq2 rep1
CL100029125_L01_1	Smart-Seq2 rep2	1	ESC	Smart-Seq2 rep2_1	China	BGISEQ-500	Smart-Seq2	BGISEQ-500 Smart-Seq2 rep2	PE100	Smart-Seq2 rep2
CL100033231_L02_96	Smart-Seq2 rep1	96	ESC	Smart-Seq2 rep1_96	China	BGISEQ-500	Smart-Seq2	BGISEQ-500 Smart-Seq2 rep1	PE100	Smart-Seq2 rep1
CL100033231_L01_90	Smart-Seq2 rep1	18	ESC	Smart-Seq2 rep1_18	China	BGISEQ-500	Smart-Seq2	BGISEQ-500 Smart-Seq2 rep1	PE100	Smart-Seq2 rep1
CL100033231_L02_76	Smart-Seq2 rep1	46	ESC	Smart-Seq2 rep1_46	China	BGISEQ-500	Smart-Seq2	BGISEQ-500 Smart-Seq2 rep1	PE100	Smart-Seq2 rep1
CL100033231_L02_53	Smart-Seq2 rep1	55	ESC	Smart-Seq2 rep1_55	China	BGISEQ-500	Smart-Seq2	BGISEQ-500 Smart-Seq2 rep1	PE100	Smart-Seq2 rep1
CL100033231_L01_50	Smart-Seq2 rep1	13	ESC	Smart-Seq2 rep1_13	China	BGISEQ-500	Smart-Seq2	BGISEQ-500 Smart-Seq2 rep1	PE100	Smart-Seq2 rep1
CL100033231_L02_71	Smart-Seq2 rep1	81	ESC	Smart-Seq2 rep1_81	China	BGISEQ-500	Smart-Seq2	BGISEQ-500 Smart-Seq2 rep1	PE100	Smart-Seq2 rep1
CL100029125_L01_43	Smart-Seq2 rep2	30	ESC	Smart-Seq2 rep2_30	China	BGISEQ-500	Smart-Seq2	BGISEQ-500 Smart-Seq2 rep2	PE100	Smart-Seq2 rep2
CL100033231_L01_81	Smart-Seq2 rep1	5	ESC	Smart-Seq2 rep1_5	China	BGISEQ-500	Smart-Seq2	BGISEQ-500 Smart-Seq2 rep1	PE100	Smart-Seq2 rep1
CL100033231_L01_70	Smart-Seq2 rep1	63	ESC	Smart-Seq2 rep1_63	China	BGISEQ-500	Smart-Seq2	BGISEQ-500 Smart-Seq2 rep1	PE100	Smart-Seq2 rep1
CL100033231_L02_55	Smart-Seq2 rep1	79	ESC	Smart-Seq2 rep1_79	China	BGISEQ-500	Smart-Seq2	BGISEQ-500 Smart-Seq2 rep1	PE100	Smart-Seq2 rep1
CL100029125_L01_34	Smart-Seq2 rep2	17	ESC	Smart-Seq2 rep2_17	China	BGISEQ-500	Smart-Seq2	BGISEQ-500 Smart-Seq2 rep2	PE100	Smart-Seq2 rep2
CL100029125_L01_27	Smart-Seq2 rep2	28	ESC	Smart-Seq2 rep2_28	China	BGISEQ-500	Smart-Seq2	BGISEQ-500 Smart-Seq2 rep2	PE100	Smart-Seq2 rep2
CL100033231_L01_79	Smart-Seq2 rep1	76	ESC	Smart-Seq2 rep1_76	China	BGISEQ-500	Smart-Seq2	BGISEQ-500 Smart-Seq2 rep1	PE100	Smart-Seq2 rep1
CL100029125_L02_8	Smart-Seq2 rep2	91	ESC	Smart-Seq2 rep2_91	China	BGISEQ-500	Smart-Seq2	BGISEQ-500 Smart-Seq2 rep2	PE100	Smart-Seq2 rep2
CL100033231_L02_61	Smart-Seq2 rep1	56	ESC	Smart-Seq2 rep1_56	China	BGISEQ-500	Smart-Seq2	BGISEQ-500 Smart-Seq2 rep1	PE100	Smart-Seq2 rep1
CL100033235_L01_49	SMARTer	1	ESC	SMARTer_1	China	BGISEQ-500	SMARTer	BGISEQ-500 SMARTer	PE100	SMARTer
CL100029125_L02_48	Smart-Seq2 rep2	96	ESC	Smart-Seq2 rep2_96	China	BGISEQ-500	Smart-Seq2	BGISEQ-500 Smart-Seq2 rep2	PE100	Smart-Seq2 rep2
CL100033231_L01_91	Smart-Seq2 rep1	30	ESC	Smart-Seq2 rep1_30	China	BGISEQ-500	Smart-Seq2	BGISEQ-500 Smart-Seq2 rep1	PE100	Smart-Seq2 rep1
CL100029125_L01_16	Smart-Seq2 rep2	86	ESC	Smart-Seq2 rep2_86	China	BGISEQ-500	Smart-Seq2	BGISEQ-500 Smart-Seq2 rep2	PE100	Smart-Seq2 rep2
CL100033231_L01_68	Smart-Seq2 rep1	39	ESC	Smart-Seq2 rep1_39	China	BGISEQ-500	Smart-Seq2	BGISEQ-500 Smart-Seq2 rep1	PE100	Smart-Seq2 rep1
CL100033231_L02_58	Smart-Seq2 rep1	20	ESC	Smart-Seq2 rep1_20	China	BGISEQ-500	Smart-Seq2	BGISEQ-500 Smart-Seq2 rep1	PE100	Smart-Seq2 rep1
CL100033231_L01_67	Smart-Seq2 rep1	27	ESC	Smart-Seq2 rep1_27	China	BGISEQ-500	Smart-Seq2	BGISEQ-500 Smart-Seq2 rep1	PE100	Smart-Seq2 rep1
CL100033231_L01_75	Smart-Seq2 rep1	28	ESC	Smart-Seq2 rep1_28	China	BGISEQ-500	Smart-Seq2	BGISEQ-500 Smart-Seq2 rep1	PE100	Smart-Seq2 rep1
CL100033231_L02_65	Smart-Seq2 rep1	9	ESC	Smart-Seq2 rep1_9	China	BGISEQ-500	Smart-Seq2	BGISEQ-500 Smart-Seq2 rep1	PE100	Smart-Seq2 rep1
CL100029125_L02_14	Smart-Seq2 rep2	68	ESC	Smart-Seq2 rep2_68	China	BGISEQ-500	Smart-Seq2	BGISEQ-500 Smart-Seq2 rep2	PE100	Smart-Seq2 rep2
CL100033231_L02_79	Smart-Seq2 rep1	82	ESC	Smart-Seq2 rep1_82	China	BGISEQ-500	Smart-Seq2	BGISEQ-500 Smart-Seq2 rep1	PE100	Smart-Seq2 rep1
CL100033231_L01_65	Smart-Seq2 rep1	3	ESC	Smart-Seq2 rep1_3	China	BGISEQ-500	Smart-Seq2	BGISEQ-500 Smart-Seq2 rep1	PE100	Smart-Seq2 rep1
CL100033231_L01_74	Smart-Seq2 rep1	16	ESC	Smart-Seq2 rep1_16	China	BGISEQ-500	Smart-Seq2	BGISEQ-500 Smart-Seq2 rep1	PE100	Smart-Seq2 rep1
CL100033231_L01_86	Smart-Seq2 rep1	65	ESC	Smart-Seq2 rep1_65	China	BGISEQ-500	Smart-Seq2	BGISEQ-500 Smart-Seq2 rep1	PE100	Smart-Seq2 rep1
CL100033231_L02_50	Smart-Seq2 rep1	19	ESC	Smart-Seq2 rep1_19	China	BGISEQ-500	Smart-Seq2	BGISEQ-500 Smart-Seq2 rep1	PE100	Smart-Seq2 rep1
CL100033231_L01_95	Smart-Seq2 rep1	78	ESC	Smart-Seq2 rep1_78	China	BGISEQ-500	Smart-Seq2	BGISEQ-500 Smart-Seq2 rep1	PE100	Smart-Seq2 rep1
CL100033231_L01_63	Smart-Seq2 rep1	74	ESC	Smart-Seq2 rep1_74	China	BGISEQ-500	Smart-Seq2	BGISEQ-500 Smart-Seq2 rep1	PE100	Smart-Seq2 rep1
CL100029125_L02_45	Smart-Seq2 rep2	60	ESC	Smart-Seq2 rep2_60	China	BGISEQ-500	Smart-Seq2	BGISEQ-500 Smart-Seq2 rep2	PE100	Smart-Seq2 rep2
CL100033231_L02_73	Smart-Seq2 rep1	10	ESC	Smart-Seq2 rep1_10	China	BGISEQ-500	Smart-Seq2	BGISEQ-500 Smart-Seq2 rep1	PE100	Smart-Seq2 rep1
CL100033231_L01_56	Smart-Seq2 rep1	85	ESC	Smart-Seq2 rep1_85	China	BGISEQ-500	Smart-Seq2	BGISEQ-500 Smart-Seq2 rep1	PE100	Smart-Seq2 rep1
CL100033231_L01_64	Smart-Seq2 rep1	86	ESC	Smart-Seq2 rep1_86	China	BGISEQ-500	Smart-Seq2	BGISEQ-500 Smart-Seq2 rep1	PE100	Smart-Seq2 rep1
CL100033231_L01_87	Smart-Seq2 rep1	77	ESC	Smart-Seq2 rep1_77	China	BGISEQ-500	Smart-Seq2	BGISEQ-500 Smart-Seq2 rep1	PE100	Smart-Seq2 rep1
CL100033231_L01_85	Smart-Seq2 rep1	53	ESC	Smart-Seq2 rep1_53	China	BGISEQ-500	Smart-Seq2	BGISEQ-500 Smart-Seq2 rep1	PE100	Smart-Seq2 rep1
CL100033231_L01_53	Smart-Seq2 rep1	49	ESC	Smart-Seq2 rep1_49	China	BGISEQ-500	Smart-Seq2	BGISEQ-500 Smart-Seq2 rep1	PE100	Smart-Seq2 rep1
CL100033231_L02_84	Smart-Seq2 rep1	47	ESC	Smart-Seq2 rep1_47	China	BGISEQ-500	Smart-Seq2	BGISEQ-500 Smart-Seq2 rep1	PE100	Smart-Seq2 rep1
CL100033231_L01_49	Smart-Seq2 rep1	1	ESC	Smart-Seq2 rep1_1	China	BGISEQ-500	Smart-Seq2	BGISEQ-500 Smart-Seq2 rep1	PE100	Smart-Seq2 rep1
CL100033231_L01_60	Smart-Seq2 rep1	38	ESC	Smart-Seq2 rep1_38	China	BGISEQ-500	Smart-Seq2	BGISEQ-500 Smart-Seq2 rep1	PE100	Smart-Seq2 rep1
CL100033231_L02_94	Smart-Seq2 rep1	72	ESC	Smart-Seq2 rep1_72	China	BGISEQ-500	Smart-Seq2	BGISEQ-500 Smart-Seq2 rep1	PE100	Smart-Seq2 rep1
CL100033231_L02_81	Smart-Seq2 rep1	11	ESC	Smart-Seq2 rep1_11	China	BGISEQ-500	Smart-Seq2	BGISEQ-500 Smart-Seq2 rep1	PE100	Smart-Seq2 rep1
CL100033231_L02_63	Smart-Seq2 rep1	80	ESC	Smart-Seq2 rep1_80	China	BGISEQ-500	Smart-Seq2	BGISEQ-500 Smart-Seq2 rep1	PE100	Smart-Seq2 rep1
CL100033231_L01_93	Smart-Seq2 rep1	54	ESC	Smart-Seq2 rep1_54	China	BGISEQ-500	Smart-Seq2	BGISEQ-500 Smart-Seq2 rep1	PE100	Smart-Seq2 rep1
CL100033231_L02_82	Smart-Seq2 rep1	23	ESC	Smart-Seq2 rep1_23	China	BGISEQ-500	Smart-Seq2	BGISEQ-500 Smart-Seq2 rep1	PE100	Smart-Seq2 rep1
CL100033231_L02_52	Smart-Seq2 rep1	43	ESC	Smart-Seq2 rep1_43	China	BGISEQ-500	Smart-Seq2	BGISEQ-500 Smart-Seq2 rep1	PE100	Smart-Seq2 rep1
CL100029125_L01_41	Smart-Seq2 rep2	6	ESC	Smart-Seq2 rep2_6	China	BGISEQ-500	Smart-Seq2	BGISEQ-500 Smart-Seq2 rep2	PE100	Smart-Seq2 rep2
CL100033231_L01_59	Smart-Seq2 rep1	26	ESC	Smart-Seq2 rep1_26	China	BGISEQ-500	Smart-Seq2	BGISEQ-500 Smart-Seq2 rep1	PE100	Smart-Seq2 rep1
CL100033231_L01_61	Smart-Seq2 rep1	50	ESC	Smart-Seq2 rep1_50	China	BGISEQ-500	Smart-Seq2	BGISEQ-500 Smart-Seq2 rep1	PE100	Smart-Seq2 rep1
CL100029125_L02_21	Smart-Seq2 rep2	57	ESC	Smart-Seq2 rep2_57	China	BGISEQ-500	Smart-Seq2	BGISEQ-500 Smart-Seq2 rep2	PE100	Smart-Seq2 rep2
CL100029125_L01_22	Smart-Seq2 rep2	63	ESC	Smart-Seq2 rep2_63	China	BGISEQ-500	Smart-Seq2	BGISEQ-500 Smart-Seq2 rep2	PE100	Smart-Seq2 rep2
CL100033231_L02_89	Smart-Seq2 rep1	12	ESC	Smart-Seq2 rep1_12	China	BGISEQ-500	Smart-Seq2	BGISEQ-500 Smart-Seq2 rep1	PE100	Smart-Seq2 rep1
CL100033231_L02_49	Smart-Seq2 rep1	7	ESC	Smart-Seq2 rep1_7	China	BGISEQ-500	Smart-Seq2	BGISEQ-500 Smart-Seq2 rep1	PE100	Smart-Seq2 rep1
CL100033231_L02_83	Smart-Seq2 rep1	35	ESC	Smart-Seq2 rep1_35	China	BGISEQ-500	Smart-Seq2	BGISEQ-500 Smart-Seq2 rep1	PE100	Smart-Seq2 rep1
CL100029125_L01_37	Smart-Seq2 rep2	53	ESC	Smart-Seq2 rep2_53	China	BGISEQ-500	Smart-Seq2	BGISEQ-500 Smart-Seq2 rep2	PE100	Smart-Seq2 rep2
CL100029125_L02_46	Smart-Seq2 rep2	72	ESC	Smart-Seq2 rep2_72	China	BGISEQ-500	Smart-Seq2	BGISEQ-500 Smart-Seq2 rep2	PE100	Smart-Seq2 rep2
CL100033231_L02_85	Smart-Seq2 rep1	59	ESC	Smart-Seq2 rep1_59	China	BGISEQ-500	Smart-Seq2	BGISEQ-500 Smart-Seq2 rep1	PE100	Smart-Seq2 rep1
CL100033231_L02_90	Smart-Seq2 rep1	24	ESC	Smart-Seq2 rep1_24	China	BGISEQ-500	Smart-Seq2	BGISEQ-500 Smart-Seq2 rep1	PE100	Smart-Seq2 rep1
CL100029125_L02_47	Smart-Seq2 rep2	84	ESC	Smart-Seq2 rep2_84	China	BGISEQ-500	Smart-Seq2	BGISEQ-500 Smart-Seq2 rep2	PE100	Smart-Seq2 rep2
CL100029125_L02_9	Smart-Seq2 rep2	8	ESC	Smart-Seq2 rep2_8	China	BGISEQ-500	Smart-Seq2	BGISEQ-500 Smart-Seq2 rep2	PE100	Smart-Seq2 rep2
CL100033231_L02_64	Smart-Seq2 rep1	92	ESC	Smart-Seq2 rep1_92	China	BGISEQ-500	Smart-Seq2	BGISEQ-500 Smart-Seq2 rep1	PE100	Smart-Seq2 rep1
CL100033231_L01_94	Smart-Seq2 rep1	66	ESC	Smart-Seq2 rep1_66	China	BGISEQ-500	Smart-Seq2	BGISEQ-500 Smart-Seq2 rep1	PE100	Smart-Seq2 rep1
CL100033231_L01_51	Smart-Seq2 rep1	25	ESC	Smart-Seq2 rep1_25	China	BGISEQ-500	Smart-Seq2	BGISEQ-500 Smart-Seq2 rep1	PE100	Smart-Seq2 rep1
CL100033231_L01_92	Smart-Seq2 rep1	42	ESC	Smart-Seq2 rep1_42	China	BGISEQ-500	Smart-Seq2	BGISEQ-500 Smart-Seq2 rep1	PE100	Smart-Seq2 rep1
CL100033231_L02_75	Smart-Seq2 rep1	34	ESC	Smart-Seq2 rep1_34	China	BGISEQ-500	Smart-Seq2	BGISEQ-500 Smart-Seq2 rep1	PE100	Smart-Seq2 rep1
CL100033231_L01_96	Smart-Seq2 rep1	90	ESC	Smart-Seq2 rep1_90	China	BGISEQ-500	Smart-Seq2	BGISEQ-500 Smart-Seq2 rep1	PE100	Smart-Seq2 rep1
CL100033231_L02_66	Smart-Seq2 rep1	21	ESC	Smart-Seq2 rep1_21	China	BGISEQ-500	Smart-Seq2	BGISEQ-500 Smart-Seq2 rep1	PE100	Smart-Seq2 rep1
CL100033235_L01_55	SMARTer	73	ESC	SMARTer_73	China	BGISEQ-500	SMARTer	BGISEQ-500 SMARTer	PE100	SMARTer
CL100033235_L01_53	SMARTer	49	ESC	SMARTer_49	China	BGISEQ-500	SMARTer	BGISEQ-500 SMARTer	PE100	SMARTer
CL100033231_L02_77	Smart-Seq2 rep1	58	ESC	Smart-Seq2 rep1_58	China	BGISEQ-500	Smart-Seq2	BGISEQ-500 Smart-Seq2 rep1	PE100	Smart-Seq2 rep1
CL100029125_L02_6	Smart-Seq2 rep2	67	ESC	Smart-Seq2 rep2_67	China	BGISEQ-500	Smart-Seq2	BGISEQ-500 Smart-Seq2 rep2	PE100	Smart-Seq2 rep2
CL100033231_L02_87	Smart-Seq2 rep1	83	ESC	Smart-Seq2 rep1_83	China	BGISEQ-500	Smart-Seq2	BGISEQ-500 Smart-Seq2 rep1	PE100	Smart-Seq2 rep1
CL100033231_L02_54	Smart-Seq2 rep1	67	ESC	Smart-Seq2 rep1_67	China	BGISEQ-500	Smart-Seq2	BGISEQ-500 Smart-Seq2 rep1	PE100	Smart-Seq2 rep1
CL100033235_L01_56	SMARTer	85	ESC	SMARTer_85	China	BGISEQ-500	SMARTer	BGISEQ-500 SMARTer	PE100	SMARTer
CL100029125_L02_42	Smart-Seq2 rep2	24	ESC	Smart-Seq2 rep2_24	China	BGISEQ-500	Smart-Seq2	BGISEQ-500 Smart-Seq2 rep2	PE100	Smart-Seq2 rep2
CL100033231_L02_74	Smart-Seq2 rep1	22	ESC	Smart-Seq2 rep1_22	China	BGISEQ-500	Smart-Seq2	BGISEQ-500 Smart-Seq2 rep1	PE100	Smart-Seq2 rep1
CL100033231_L01_58	Smart-Seq2 rep1	14	ESC	Smart-Seq2 rep1_14	China	BGISEQ-500	Smart-Seq2	BGISEQ-500 Smart-Seq2 rep1	PE100	Smart-Seq2 rep1
CL100033231_L01_89	Smart-Seq2 rep1	6	ESC	Smart-Seq2 rep1_6	China	BGISEQ-500	Smart-Seq2	BGISEQ-500 Smart-Seq2 rep1	PE100	Smart-Seq2 rep1
CL100033231_L01_71	Smart-Seq2 rep1	75	ESC	Smart-Seq2 rep1_75	China	BGISEQ-500	Smart-Seq2	BGISEQ-500 Smart-Seq2 rep1	PE100	Smart-Seq2 rep1
CL100033235_L01_54	SMARTer	61	ESC	SMARTer_61	China	BGISEQ-500	SMARTer	BGISEQ-500 SMARTer	PE100	SMARTer
CL100029125_L02_30	Smart-Seq2 rep2	70	ESC	Smart-Seq2 rep2_70	China	BGISEQ-500	Smart-Seq2	BGISEQ-500 Smart-Seq2 rep2	PE100	Smart-Seq2 rep2
CL100033231_L02_80	Smart-Seq2 rep1	94	ESC	Smart-Seq2 rep1_94	China	BGISEQ-500	Smart-Seq2	BGISEQ-500 Smart-Seq2 rep1	PE100	Smart-Seq2 rep1
CL100033231_L02_60	Smart-Seq2 rep1	44	ESC	Smart-Seq2 rep1_44	China	BGISEQ-500	Smart-Seq2	BGISEQ-500 Smart-Seq2 rep1	PE100	Smart-Seq2 rep1
CL100029125_L02_40	Smart-Seq2 rep2	95	ESC	Smart-Seq2 rep2_95	China	BGISEQ-500	Smart-Seq2	BGISEQ-500 Smart-Seq2 rep2	PE100	Smart-Seq2 rep2
CL100033231_L02_78	Smart-Seq2 rep1	70	ESC	Smart-Seq2 rep1_70	China	BGISEQ-500	Smart-Seq2	BGISEQ-500 Smart-Seq2 rep1	PE100	Smart-Seq2 rep1
CL100033231_L02_88	Smart-Seq2 rep1	95	ESC	Smart-Seq2 rep1_95	China	BGISEQ-500	Smart-Seq2	BGISEQ-500 Smart-Seq2 rep1	PE100	Smart-Seq2 rep1
CL100033231_L01_72	Smart-Seq2 rep1	87	ESC	Smart-Seq2 rep1_87	China	BGISEQ-500	Smart-Seq2	BGISEQ-500 Smart-Seq2 rep1	PE100	Smart-Seq2 rep1
CL100029125_L01_40	Smart-Seq2 rep2	89	ESC	Smart-Seq2 rep2_89	China	BGISEQ-500	Smart-Seq2	BGISEQ-500 Smart-Seq2 rep2	PE100	Smart-Seq2 rep2
CL100033235_L01_59	SMARTer	26	ESC	SMARTer_26	China	BGISEQ-500	SMARTer	BGISEQ-500 SMARTer	PE100	SMARTer
CL100033231_L01_88	Smart-Seq2 rep1	89	ESC	Smart-Seq2 rep1_89	China	BGISEQ-500	Smart-Seq2	BGISEQ-500 Smart-Seq2 rep1	PE100	Smart-Seq2 rep1
CL100033231_L02_56	Smart-Seq2 rep1	91	ESC	Smart-Seq2 rep1_91	China	BGISEQ-500	Smart-Seq2	BGISEQ-500 Smart-Seq2 rep1	PE100	Smart-Seq2 rep1
CL100033235_L01_60	SMARTer	38	ESC	SMARTer_38	China	BGISEQ-500	SMARTer	BGISEQ-500 SMARTer	PE100	SMARTer
CL100029125_L02_26	Smart-Seq2 rep2	22	ESC	Smart-Seq2 rep2_22	China	BGISEQ-500	Smart-Seq2	BGISEQ-500 Smart-Seq2 rep2	PE100	Smart-Seq2 rep2
CL100033231_L01_66	Smart-Seq2 rep1	15	ESC	Smart-Seq2 rep1_15	China	BGISEQ-500	Smart-Seq2	BGISEQ-500 Smart-Seq2 rep1	PE100	Smart-Seq2 rep1
CL100033235_L01_58	SMARTer	14	ESC	SMARTer_14	China	BGISEQ-500	SMARTer	BGISEQ-500 SMARTer	PE100	SMARTer
CL100033231_L01_83	Smart-Seq2 rep1	29	ESC	Smart-Seq2 rep1_29	China	BGISEQ-500	Smart-Seq2	BGISEQ-500 Smart-Seq2 rep1	PE100	Smart-Seq2 rep1
CL100033231_L02_93	Smart-Seq2 rep1	60	ESC	Smart-Seq2 rep1_60	China	BGISEQ-500	Smart-Seq2	BGISEQ-500 Smart-Seq2 rep1	PE100	Smart-Seq2 rep1
CL100033235_L01_63	SMARTer	74	ESC	SMARTer_74	China	BGISEQ-500	SMARTer	BGISEQ-500 SMARTer	PE100	SMARTer
CL100033235_L01_61	SMARTer	50	ESC	SMARTer_50	China	BGISEQ-500	SMARTer	BGISEQ-500 SMARTer	PE100	SMARTer
CL100033231_L02_57	Smart-Seq2 rep1	8	ESC	Smart-Seq2 rep1_8	China	BGISEQ-500	Smart-Seq2	BGISEQ-500 Smart-Seq2 rep1	PE100	Smart-Seq2 rep1
CL100029125_L01_26	Smart-Seq2 rep2	16	ESC	Smart-Seq2 rep2_16	China	BGISEQ-500	Smart-Seq2	BGISEQ-500 Smart-Seq2 rep2	PE100	Smart-Seq2 rep2
CL100033235_L01_57	SMARTer	2	ESC	SMARTer_2	China	BGISEQ-500	SMARTer	BGISEQ-500 SMARTer	PE100	SMARTer
CL100033235_L01_64	SMARTer	86	ESC	SMARTer_86	China	BGISEQ-500	SMARTer	BGISEQ-500 SMARTer	PE100	SMARTer
CL100033235_L01_51	SMARTer	25	ESC	SMARTer_25	China	BGISEQ-500	SMARTer	BGISEQ-500 SMARTer	PE100	SMARTer
CL100033235_L01_69	SMARTer	51	ESC	SMARTer_51	China	BGISEQ-500	SMARTer	BGISEQ-500 SMARTer	PE100	SMARTer
CL100033235_L01_76	SMARTer	40	ESC	SMARTer_40	China	BGISEQ-500	SMARTer	BGISEQ-500 SMARTer	PE100	SMARTer
CL100033235_L01_74	SMARTer	16	ESC	SMARTer_16	China	BGISEQ-500	SMARTer	BGISEQ-500 SMARTer	PE100	SMARTer
CL100033235_L01_79	SMARTer	76	ESC	SMARTer_76	China	BGISEQ-500	SMARTer	BGISEQ-500 SMARTer	PE100	SMARTer
CL100033235_L01_80	SMARTer	88	ESC	SMARTer_88	China	BGISEQ-500	SMARTer	BGISEQ-500 SMARTer	PE100	SMARTer
CL100033235_L01_75	SMARTer	28	ESC	SMARTer_28	China	BGISEQ-500	SMARTer	BGISEQ-500 SMARTer	PE100	SMARTer
CL100033235_L01_73	SMARTer	4	ESC	SMARTer_4	China	BGISEQ-500	SMARTer	BGISEQ-500 SMARTer	PE100	SMARTer
CL100033235_L01_78	SMARTer	64	ESC	SMARTer_64	China	BGISEQ-500	SMARTer	BGISEQ-500 SMARTer	PE100	SMARTer
CL100033235_L01_71	SMARTer	75	ESC	SMARTer_75	China	BGISEQ-500	SMARTer	BGISEQ-500 SMARTer	PE100	SMARTer
CL100033235_L01_77	SMARTer	52	ESC	SMARTer_52	China	BGISEQ-500	SMARTer	BGISEQ-500 SMARTer	PE100	SMARTer
CL100033235_L01_85	SMARTer	53	ESC	SMARTer_53	China	BGISEQ-500	SMARTer	BGISEQ-500 SMARTer	PE100	SMARTer
CL100033235_L01_87	SMARTer	77	ESC	SMARTer_77	China	BGISEQ-500	SMARTer	BGISEQ-500 SMARTer	PE100	SMARTer
CL100033235_L01_84	SMARTer	41	ESC	SMARTer_41	China	BGISEQ-500	SMARTer	BGISEQ-500 SMARTer	PE100	SMARTer
CL100033235_L01_86	SMARTer	65	ESC	SMARTer_65	China	BGISEQ-500	SMARTer	BGISEQ-500 SMARTer	PE100	SMARTer
CL100033235_L01_62	SMARTer	62	ESC	SMARTer_62	China	BGISEQ-500	SMARTer	BGISEQ-500 SMARTer	PE100	SMARTer
CL100033235_L01_83	SMARTer	29	ESC	SMARTer_29	China	BGISEQ-500	SMARTer	BGISEQ-500 SMARTer	PE100	SMARTer
CL100033235_L01_90	SMARTer	18	ESC	SMARTer_18	China	BGISEQ-500	SMARTer	BGISEQ-500 SMARTer	PE100	SMARTer
CL100033235_L01_92	SMARTer	42	ESC	SMARTer_42	China	BGISEQ-500	SMARTer	BGISEQ-500 SMARTer	PE100	SMARTer
CL100033235_L01_93	SMARTer	54	ESC	SMARTer_54	China	BGISEQ-500	SMARTer	BGISEQ-500 SMARTer	PE100	SMARTer
CL100033235_L01_91	SMARTer	30	ESC	SMARTer_30	China	BGISEQ-500	SMARTer	BGISEQ-500 SMARTer	PE100	SMARTer
CL100033235_L01_82	SMARTer	17	ESC	SMARTer_17	China	BGISEQ-500	SMARTer	BGISEQ-500 SMARTer	PE100	SMARTer
CL100033235_L01_94	SMARTer	66	ESC	SMARTer_66	China	BGISEQ-500	SMARTer	BGISEQ-500 SMARTer	PE100	SMARTer
CL100033235_L01_81	SMARTer	5	ESC	SMARTer_5	China	BGISEQ-500	SMARTer	BGISEQ-500 SMARTer	PE100	SMARTer
CL100033235_L01_70	SMARTer	63	ESC	SMARTer_63	China	BGISEQ-500	SMARTer	BGISEQ-500 SMARTer	PE100	SMARTer
CL100033235_L01_95	SMARTer	78	ESC	SMARTer_78	China	BGISEQ-500	SMARTer	BGISEQ-500 SMARTer	PE100	SMARTer
CL100033235_L01_68	SMARTer	39	ESC	SMARTer_39	China	BGISEQ-500	SMARTer	BGISEQ-500 SMARTer	PE100	SMARTer
CL100033235_L01_72	SMARTer	87	ESC	SMARTer_87	China	BGISEQ-500	SMARTer	BGISEQ-500 SMARTer	PE100	SMARTer
CL100033235_L01_50	SMARTer	13	ESC	SMARTer_13	China	BGISEQ-500	SMARTer	BGISEQ-500 SMARTer	PE100	SMARTer
CL100033235_L02_52	SMARTer	43	ESC	SMARTer_43	China	BGISEQ-500	SMARTer	BGISEQ-500 SMARTer	PE100	SMARTer
CL100029125_L02_44	Smart-Seq2 rep2	48	ESC	Smart-Seq2 rep2_48	China	BGISEQ-500	Smart-Seq2	BGISEQ-500 Smart-Seq2 rep2	PE100	Smart-Seq2 rep2
CL100033235_L02_53	SMARTer	55	ESC	SMARTer_55	China	BGISEQ-500	SMARTer	BGISEQ-500 SMARTer	PE100	SMARTer
CL100033235_L02_51	SMARTer	31	ESC	SMARTer_31	China	BGISEQ-500	SMARTer	BGISEQ-500 SMARTer	PE100	SMARTer
CL100033235_L01_89	SMARTer	6	ESC	SMARTer_6	China	BGISEQ-500	SMARTer	BGISEQ-500 SMARTer	PE100	SMARTer
CL100033235_L01_66	SMARTer	15	ESC	SMARTer_15	China	BGISEQ-500	SMARTer	BGISEQ-500 SMARTer	PE100	SMARTer
CL100033235_L02_50	SMARTer	19	ESC	SMARTer_19	China	BGISEQ-500	SMARTer	BGISEQ-500 SMARTer	PE100	SMARTer
CL100033235_L01_88	SMARTer	89	ESC	SMARTer_89	China	BGISEQ-500	SMARTer	BGISEQ-500 SMARTer	PE100	SMARTer
CL100033235_L01_52	SMARTer	37	ESC	SMARTer_37	China	BGISEQ-500	SMARTer	BGISEQ-500 SMARTer	PE100	SMARTer
CL100033235_L01_96	SMARTer	90	ESC	SMARTer_90	China	BGISEQ-500	SMARTer	BGISEQ-500 SMARTer	PE100	SMARTer
CL100033235_L02_57	SMARTer	8	ESC	SMARTer_8	China	BGISEQ-500	SMARTer	BGISEQ-500 SMARTer	PE100	SMARTer
CL100033235_L02_49	SMARTer	7	ESC	SMARTer_7	China	BGISEQ-500	SMARTer	BGISEQ-500 SMARTer	PE100	SMARTer
CL100033235_L02_56	SMARTer	91	ESC	SMARTer_91	China	BGISEQ-500	SMARTer	BGISEQ-500 SMARTer	PE100	SMARTer
CL100033235_L02_54	SMARTer	67	ESC	SMARTer_67	China	BGISEQ-500	SMARTer	BGISEQ-500 SMARTer	PE100	SMARTer
CL100033235_L01_65	SMARTer	3	ESC	SMARTer_3	China	BGISEQ-500	SMARTer	BGISEQ-500 SMARTer	PE100	SMARTer
CL100033235_L02_58	SMARTer	20	ESC	SMARTer_20	China	BGISEQ-500	SMARTer	BGISEQ-500 SMARTer	PE100	SMARTer
CL100033235_L02_59	SMARTer	32	ESC	SMARTer_32	China	BGISEQ-500	SMARTer	BGISEQ-500 SMARTer	PE100	SMARTer
CL100033235_L02_55	SMARTer	79	ESC	SMARTer_79	China	BGISEQ-500	SMARTer	BGISEQ-500 SMARTer	PE100	SMARTer
CL100033235_L01_67	SMARTer	27	ESC	SMARTer_27	China	BGISEQ-500	SMARTer	BGISEQ-500 SMARTer	PE100	SMARTer
CL100033235_L02_61	SMARTer	56	ESC	SMARTer_56	China	BGISEQ-500	SMARTer	BGISEQ-500 SMARTer	PE100	SMARTer
CL100033235_L02_60	SMARTer	44	ESC	SMARTer_44	China	BGISEQ-500	SMARTer	BGISEQ-500 SMARTer	PE100	SMARTer
CL100033235_L02_62	SMARTer	68	ESC	SMARTer_68	China	BGISEQ-500	SMARTer	BGISEQ-500 SMARTer	PE100	SMARTer
CL100033235_L02_65	SMARTer	9	ESC	SMARTer_9	China	BGISEQ-500	SMARTer	BGISEQ-500 SMARTer	PE100	SMARTer
CL100033235_L02_64	SMARTer	92	ESC	SMARTer_92	China	BGISEQ-500	SMARTer	BGISEQ-500 SMARTer	PE100	SMARTer
CL100033235_L02_63	SMARTer	80	ESC	SMARTer_80	China	BGISEQ-500	SMARTer	BGISEQ-500 SMARTer	PE100	SMARTer
CL100033235_L02_67	SMARTer	33	ESC	SMARTer_33	China	BGISEQ-500	SMARTer	BGISEQ-500 SMARTer	PE100	SMARTer
CL100033235_L02_68	SMARTer	45	ESC	SMARTer_45	China	BGISEQ-500	SMARTer	BGISEQ-500 SMARTer	PE100	SMARTer
CL100033235_L02_66	SMARTer	21	ESC	SMARTer_21	China	BGISEQ-500	SMARTer	BGISEQ-500 SMARTer	PE100	SMARTer
CL100033235_L02_69	SMARTer	57	ESC	SMARTer_57	China	BGISEQ-500	SMARTer	BGISEQ-500 SMARTer	PE100	SMARTer
CL100029125_L02_31	Smart-Seq2 rep2	82	ESC	Smart-Seq2 rep2_82	China	BGISEQ-500	Smart-Seq2	BGISEQ-500 Smart-Seq2 rep2	PE100	Smart-Seq2 rep2
CL100033235_L02_72	SMARTer	93	ESC	SMARTer_93	China	BGISEQ-500	SMARTer	BGISEQ-500 SMARTer	PE100	SMARTer
CL100033235_L02_70	SMARTer	69	ESC	SMARTer_69	China	BGISEQ-500	SMARTer	BGISEQ-500 SMARTer	PE100	SMARTer
CL100033235_L02_73	SMARTer	10	ESC	SMARTer_10	China	BGISEQ-500	SMARTer	BGISEQ-500 SMARTer	PE100	SMARTer
CL100033235_L02_75	SMARTer	34	ESC	SMARTer_34	China	BGISEQ-500	SMARTer	BGISEQ-500 SMARTer	PE100	SMARTer
CL100033235_L02_71	SMARTer	81	ESC	SMARTer_81	China	BGISEQ-500	SMARTer	BGISEQ-500 SMARTer	PE100	SMARTer
CL100033235_L02_74	SMARTer	22	ESC	SMARTer_22	China	BGISEQ-500	SMARTer	BGISEQ-500 SMARTer	PE100	SMARTer
CL100033235_L02_76	SMARTer	46	ESC	SMARTer_46	China	BGISEQ-500	SMARTer	BGISEQ-500 SMARTer	PE100	SMARTer
CL100033235_L02_77	SMARTer	58	ESC	SMARTer_58	China	BGISEQ-500	SMARTer	BGISEQ-500 SMARTer	PE100	SMARTer
CL100033235_L02_80	SMARTer	94	ESC	SMARTer_94	China	BGISEQ-500	SMARTer	BGISEQ-500 SMARTer	PE100	SMARTer
CL100033235_L02_79	SMARTer	82	ESC	SMARTer_82	China	BGISEQ-500	SMARTer	BGISEQ-500 SMARTer	PE100	SMARTer
CL100033235_L02_78	SMARTer	70	ESC	SMARTer_70	China	BGISEQ-500	SMARTer	BGISEQ-500 SMARTer	PE100	SMARTer
CL100033235_L02_81	SMARTer	11	ESC	SMARTer_11	China	BGISEQ-500	SMARTer	BGISEQ-500 SMARTer	PE100	SMARTer
CL100033235_L02_82	SMARTer	23	ESC	SMARTer_23	China	BGISEQ-500	SMARTer	BGISEQ-500 SMARTer	PE100	SMARTer
CL100033235_L02_84	SMARTer	47	ESC	SMARTer_47	China	BGISEQ-500	SMARTer	BGISEQ-500 SMARTer	PE100	SMARTer
CL100033235_L02_83	SMARTer	35	ESC	SMARTer_35	China	BGISEQ-500	SMARTer	BGISEQ-500 SMARTer	PE100	SMARTer
CL100033235_L02_87	SMARTer	83	ESC	SMARTer_83	China	BGISEQ-500	SMARTer	BGISEQ-500 SMARTer	PE100	SMARTer
CL100033235_L02_86	SMARTer	71	ESC	SMARTer_71	China	BGISEQ-500	SMARTer	BGISEQ-500 SMARTer	PE100	SMARTer
CL100033235_L02_85	SMARTer	59	ESC	SMARTer_59	China	BGISEQ-500	SMARTer	BGISEQ-500 SMARTer	PE100	SMARTer
CL100033235_L02_88	SMARTer	95	ESC	SMARTer_95	China	BGISEQ-500	SMARTer	BGISEQ-500 SMARTer	PE100	SMARTer
CL100033235_L02_90	SMARTer	24	ESC	SMARTer_24	China	BGISEQ-500	SMARTer	BGISEQ-500 SMARTer	PE100	SMARTer
CL100033235_L02_94	SMARTer	72	ESC	SMARTer_72	China	BGISEQ-500	SMARTer	BGISEQ-500 SMARTer	PE100	SMARTer
CL100033235_L02_91	SMARTer	36	ESC	SMARTer_36	China	BGISEQ-500	SMARTer	BGISEQ-500 SMARTer	PE100	SMARTer
CL100033235_L02_95	SMARTer	84	ESC	SMARTer_84	China	BGISEQ-500	SMARTer	BGISEQ-500 SMARTer	PE100	SMARTer
CL100033235_L02_93	SMARTer	60	ESC	SMARTer_60	China	BGISEQ-500	SMARTer	BGISEQ-500 SMARTer	PE100	SMARTer
CL100033235_L02_96	SMARTer	96	ESC	SMARTer_96	China	BGISEQ-500	SMARTer	BGISEQ-500 SMARTer	PE100	SMARTer
CL100033235_L02_89	SMARTer	12	ESC	SMARTer_12	China	BGISEQ-500	SMARTer	BGISEQ-500 SMARTer	PE100	SMARTer
CL100033235_L02_92	SMARTer	48	ESC	SMARTer_48	China	BGISEQ-500	SMARTer	BGISEQ-500 SMARTer	PE100	SMARTer
CL100020213_L01_1	K562_A1_S50_B	1	K562	K562_A1_S50_B_01	China	BGISEQ-500	Smart-Seq2	BGISEQ-500 K562 Seuqencing rep1	SE50	K562 Seuqencing rep1
CL100020213_L01_2	K562_A1_S50_B	2	K562	K562_A1_S50_B_02	China	BGISEQ-500	Smart-Seq2	BGISEQ-500 K562 Seuqencing rep1	SE50	K562 Seuqencing rep1
CL100020213_L01_3	K562_A1_S50_B	3	K562	K562_A1_S50_B_03	China	BGISEQ-500	Smart-Seq2	BGISEQ-500 K562 Seuqencing rep1	SE50	K562 Seuqencing rep1
CL100020213_L01_4	K562_A1_S50_B	4	K562	K562_A1_S50_B_04	China	BGISEQ-500	Smart-Seq2	BGISEQ-500 K562 Seuqencing rep1	SE50	K562 Seuqencing rep1
CL100020213_L01_5	K562_A1_S50_B	5	K562	K562_A1_S50_B_05	China	BGISEQ-500	Smart-Seq2	BGISEQ-500 K562 Seuqencing rep1	SE50	K562 Seuqencing rep1
CL100020213_L01_6	K562_A1_S50_B	6	K562	K562_A1_S50_B_06	China	BGISEQ-500	Smart-Seq2	BGISEQ-500 K562 Seuqencing rep1	SE50	K562 Seuqencing rep1
CL100020213_L01_7	K562_A1_S50_B	7	K562	K562_A1_S50_B_07	China	BGISEQ-500	Smart-Seq2	BGISEQ-500 K562 Seuqencing rep1	SE50	K562 Seuqencing rep1
CL100020213_L01_8	K562_A1_S50_B	8	K562	K562_A1_S50_B_08	China	BGISEQ-500	Smart-Seq2	BGISEQ-500 K562 Seuqencing rep1	SE50	K562 Seuqencing rep1
CL100020213_L01_10	K562_A1_S50_B	10	K562	K562_A1_S50_B_10	China	BGISEQ-500	Smart-Seq2	BGISEQ-500 K562 Seuqencing rep1	SE50	K562 Seuqencing rep1
CL100020213_L01_11	K562_A1_S50_B	11	K562	K562_A1_S50_B_11	China	BGISEQ-500	Smart-Seq2	BGISEQ-500 K562 Seuqencing rep1	SE50	K562 Seuqencing rep1
CL100020213_L01_12	K562_A1_S50_B	12	K562	K562_A1_S50_B_12	China	BGISEQ-500	Smart-Seq2	BGISEQ-500 K562 Seuqencing rep1	SE50	K562 Seuqencing rep1
CL100020213_L01_13	K562_A1_S50_B	13	K562	K562_A1_S50_B_13	China	BGISEQ-500	Smart-Seq2	BGISEQ-500 K562 Seuqencing rep1	SE50	K562 Seuqencing rep1
CL100020213_L01_14	K562_A1_S50_B	14	K562	K562_A1_S50_B_14	China	BGISEQ-500	Smart-Seq2	BGISEQ-500 K562 Seuqencing rep1	SE50	K562 Seuqencing rep1
CL100020213_L01_15	K562_A1_S50_B	15	K562	K562_A1_S50_B_15	China	BGISEQ-500	Smart-Seq2	BGISEQ-500 K562 Seuqencing rep1	SE50	K562 Seuqencing rep1
CL100020213_L01_16	K562_A1_S50_B	16	K562	K562_A1_S50_B_16	China	BGISEQ-500	Smart-Seq2	BGISEQ-500 K562 Seuqencing rep1	SE50	K562 Seuqencing rep1
CL100020213_L01_17	K562_A1_S50_B	17	K562	K562_A1_S50_B_17	China	BGISEQ-500	Smart-Seq2	BGISEQ-500 K562 Seuqencing rep1	SE50	K562 Seuqencing rep1
CL100020213_L01_18	K562_A1_S50_B	18	K562	K562_A1_S50_B_18	China	BGISEQ-500	Smart-Seq2	BGISEQ-500 K562 Seuqencing rep1	SE50	K562 Seuqencing rep1
CL100020213_L01_19	K562_A1_S50_B	19	K562	K562_A1_S50_B_19	China	BGISEQ-500	Smart-Seq2	BGISEQ-500 K562 Seuqencing rep1	SE50	K562 Seuqencing rep1
CL100020213_L01_20	K562_A1_S50_B	20	K562	K562_A1_S50_B_20	China	BGISEQ-500	Smart-Seq2	BGISEQ-500 K562 Seuqencing rep1	SE50	K562 Seuqencing rep1
CL100020213_L01_21	K562_A1_S50_B	21	K562	K562_A1_S50_B_21	China	BGISEQ-500	Smart-Seq2	BGISEQ-500 K562 Seuqencing rep1	SE50	K562 Seuqencing rep1
CL100020213_L01_22	K562_A1_S50_B	22	K562	K562_A1_S50_B_22	China	BGISEQ-500	Smart-Seq2	BGISEQ-500 K562 Seuqencing rep1	SE50	K562 Seuqencing rep1
CL100020213_L01_24	K562_A1_S50_B	24	K562	K562_A1_S50_B_24	China	BGISEQ-500	Smart-Seq2	BGISEQ-500 K562 Seuqencing rep1	SE50	K562 Seuqencing rep1
CL100020213_L01_25	K562_A1_S50_B	25	K562	K562_A1_S50_B_25	China	BGISEQ-500	Smart-Seq2	BGISEQ-500 K562 Seuqencing rep1	SE50	K562 Seuqencing rep1
CL100020213_L01_26	K562_A1_S50_B	26	K562	K562_A1_S50_B_26	China	BGISEQ-500	Smart-Seq2	BGISEQ-500 K562 Seuqencing rep1	SE50	K562 Seuqencing rep1
CL100020213_L01_27	K562_A1_S50_B	27	K562	K562_A1_S50_B_27	China	BGISEQ-500	Smart-Seq2	BGISEQ-500 K562 Seuqencing rep1	SE50	K562 Seuqencing rep1
CL100020213_L01_28	K562_A1_S50_B	28	K562	K562_A1_S50_B_28	China	BGISEQ-500	Smart-Seq2	BGISEQ-500 K562 Seuqencing rep1	SE50	K562 Seuqencing rep1
CL100020213_L01_29	K562_A1_S50_B	29	K562	K562_A1_S50_B_29	China	BGISEQ-500	Smart-Seq2	BGISEQ-500 K562 Seuqencing rep1	SE50	K562 Seuqencing rep1
CL100020213_L01_30	K562_A1_S50_B	30	K562	K562_A1_S50_B_30	China	BGISEQ-500	Smart-Seq2	BGISEQ-500 K562 Seuqencing rep1	SE50	K562 Seuqencing rep1
CL100020213_L01_31	K562_A1_S50_B	31	K562	K562_A1_S50_B_31	China	BGISEQ-500	Smart-Seq2	BGISEQ-500 K562 Seuqencing rep1	SE50	K562 Seuqencing rep1
CL100020213_L01_32	K562_A1_S50_B	32	K562	K562_A1_S50_B_32	China	BGISEQ-500	Smart-Seq2	BGISEQ-500 K562 Seuqencing rep1	SE50	K562 Seuqencing rep1
CL100020213_L01_33	K562_A1_S50_B	33	K562	K562_A1_S50_B_33	China	BGISEQ-500	Smart-Seq2	BGISEQ-500 K562 Seuqencing rep1	SE50	K562 Seuqencing rep1
CL100020213_L01_34	K562_A1_S50_B	34	K562	K562_A1_S50_B_34	China	BGISEQ-500	Smart-Seq2	BGISEQ-500 K562 Seuqencing rep1	SE50	K562 Seuqencing rep1
CL100020213_L01_35	K562_A1_S50_B	35	K562	K562_A1_S50_B_35	China	BGISEQ-500	Smart-Seq2	BGISEQ-500 K562 Seuqencing rep1	SE50	K562 Seuqencing rep1
CL100020213_L01_36	K562_A1_S50_B	36	K562	K562_A1_S50_B_36	China	BGISEQ-500	Smart-Seq2	BGISEQ-500 K562 Seuqencing rep1	SE50	K562 Seuqencing rep1
CL100020213_L01_37	K562_A1_S50_B	37	K562	K562_A1_S50_B_37	China	BGISEQ-500	Smart-Seq2	BGISEQ-500 K562 Seuqencing rep1	SE50	K562 Seuqencing rep1
CL100020213_L01_39	K562_A1_S50_B	39	K562	K562_A1_S50_B_39	China	BGISEQ-500	Smart-Seq2	BGISEQ-500 K562 Seuqencing rep1	SE50	K562 Seuqencing rep1
CL100020213_L01_40	K562_A1_S50_B	40	K562	K562_A1_S50_B_40	China	BGISEQ-500	Smart-Seq2	BGISEQ-500 K562 Seuqencing rep1	SE50	K562 Seuqencing rep1
CL100020213_L01_41	K562_A1_S50_B	41	K562	K562_A1_S50_B_41	China	BGISEQ-500	Smart-Seq2	BGISEQ-500 K562 Seuqencing rep1	SE50	K562 Seuqencing rep1
CL100020213_L01_42	K562_A1_S50_B	42	K562	K562_A1_S50_B_42	China	BGISEQ-500	Smart-Seq2	BGISEQ-500 K562 Seuqencing rep1	SE50	K562 Seuqencing rep1
CL100020213_L01_43	K562_A1_S50_B	43	K562	K562_A1_S50_B_43	China	BGISEQ-500	Smart-Seq2	BGISEQ-500 K562 Seuqencing rep1	SE50	K562 Seuqencing rep1
CL100020213_L01_44	K562_A1_S50_B	44	K562	K562_A1_S50_B_44	China	BGISEQ-500	Smart-Seq2	BGISEQ-500 K562 Seuqencing rep1	SE50	K562 Seuqencing rep1
CL100020213_L01_45	K562_A1_S50_B	45	K562	K562_A1_S50_B_45	China	BGISEQ-500	Smart-Seq2	BGISEQ-500 K562 Seuqencing rep1	SE50	K562 Seuqencing rep1
CL100020213_L01_46	K562_A1_S50_B	46	K562	K562_A1_S50_B_46	China	BGISEQ-500	Smart-Seq2	BGISEQ-500 K562 Seuqencing rep1	SE50	K562 Seuqencing rep1
CL100020213_L01_47	K562_A1_S50_B	47	K562	K562_A1_S50_B_47	China	BGISEQ-500	Smart-Seq2	BGISEQ-500 K562 Seuqencing rep1	SE50	K562 Seuqencing rep1
CL100020213_L01_48	K562_A1_S50_B	48	K562	K562_A1_S50_B_48	China	BGISEQ-500	Smart-Seq2	BGISEQ-500 K562 Seuqencing rep1	SE50	K562 Seuqencing rep1
CL100022456_L01_1	K562_A1_S100_B	1	K562	K562_A1_S100_B_01	China	BGISEQ-500	Smart-Seq2	BGISEQ-500 K562 Seuqencing rep1	SE100	K562 Seuqencing rep1
CL100022456_L01_2	K562_A1_S100_B	2	K562	K562_A1_S100_B_02	China	BGISEQ-500	Smart-Seq2	BGISEQ-500 K562 Seuqencing rep1	SE100	K562 Seuqencing rep1
CL100022456_L01_3	K562_A1_S100_B	3	K562	K562_A1_S100_B_03	China	BGISEQ-500	Smart-Seq2	BGISEQ-500 K562 Seuqencing rep1	SE100	K562 Seuqencing rep1
CL100022456_L01_4	K562_A1_S100_B	4	K562	K562_A1_S100_B_04	China	BGISEQ-500	Smart-Seq2	BGISEQ-500 K562 Seuqencing rep1	SE100	K562 Seuqencing rep1
CL100022456_L01_5	K562_A1_S100_B	5	K562	K562_A1_S100_B_05	China	BGISEQ-500	Smart-Seq2	BGISEQ-500 K562 Seuqencing rep1	SE100	K562 Seuqencing rep1
CL100022456_L01_6	K562_A1_S100_B	6	K562	K562_A1_S100_B_06	China	BGISEQ-500	Smart-Seq2	BGISEQ-500 K562 Seuqencing rep1	SE100	K562 Seuqencing rep1
CL100022456_L01_7	K562_A1_S100_B	7	K562	K562_A1_S100_B_07	China	BGISEQ-500	Smart-Seq2	BGISEQ-500 K562 Seuqencing rep1	SE100	K562 Seuqencing rep1
CL100022456_L01_8	K562_A1_S100_B	8	K562	K562_A1_S100_B_08	China	BGISEQ-500	Smart-Seq2	BGISEQ-500 K562 Seuqencing rep1	SE100	K562 Seuqencing rep1
CL100022456_L01_10	K562_A1_S100_B	10	K562	K562_A1_S100_B_10	China	BGISEQ-500	Smart-Seq2	BGISEQ-500 K562 Seuqencing rep1	SE100	K562 Seuqencing rep1
CL100022456_L01_11	K562_A1_S100_B	11	K562	K562_A1_S100_B_11	China	BGISEQ-500	Smart-Seq2	BGISEQ-500 K562 Seuqencing rep1	SE100	K562 Seuqencing rep1
CL100022456_L01_12	K562_A1_S100_B	12	K562	K562_A1_S100_B_12	China	BGISEQ-500	Smart-Seq2	BGISEQ-500 K562 Seuqencing rep1	SE100	K562 Seuqencing rep1
CL100022456_L01_13	K562_A1_S100_B	13	K562	K562_A1_S100_B_13	China	BGISEQ-500	Smart-Seq2	BGISEQ-500 K562 Seuqencing rep1	SE100	K562 Seuqencing rep1
CL100022456_L01_14	K562_A1_S100_B	14	K562	K562_A1_S100_B_14	China	BGISEQ-500	Smart-Seq2	BGISEQ-500 K562 Seuqencing rep1	SE100	K562 Seuqencing rep1
CL100022456_L01_15	K562_A1_S100_B	15	K562	K562_A1_S100_B_15	China	BGISEQ-500	Smart-Seq2	BGISEQ-500 K562 Seuqencing rep1	SE100	K562 Seuqencing rep1
CL100022456_L01_16	K562_A1_S100_B	16	K562	K562_A1_S100_B_16	China	BGISEQ-500	Smart-Seq2	BGISEQ-500 K562 Seuqencing rep1	SE100	K562 Seuqencing rep1
CL100022456_L01_17	K562_A1_S100_B	17	K562	K562_A1_S100_B_17	China	BGISEQ-500	Smart-Seq2	BGISEQ-500 K562 Seuqencing rep1	SE100	K562 Seuqencing rep1
CL100022456_L01_18	K562_A1_S100_B	18	K562	K562_A1_S100_B_18	China	BGISEQ-500	Smart-Seq2	BGISEQ-500 K562 Seuqencing rep1	SE100	K562 Seuqencing rep1
CL100022456_L01_19	K562_A1_S100_B	19	K562	K562_A1_S100_B_19	China	BGISEQ-500	Smart-Seq2	BGISEQ-500 K562 Seuqencing rep1	SE100	K562 Seuqencing rep1
CL100022456_L01_20	K562_A1_S100_B	20	K562	K562_A1_S100_B_20	China	BGISEQ-500	Smart-Seq2	BGISEQ-500 K562 Seuqencing rep1	SE100	K562 Seuqencing rep1
CL100022456_L01_21	K562_A1_S100_B	21	K562	K562_A1_S100_B_21	China	BGISEQ-500	Smart-Seq2	BGISEQ-500 K562 Seuqencing rep1	SE100	K562 Seuqencing rep1
CL100022456_L01_22	K562_A1_S100_B	22	K562	K562_A1_S100_B_22	China	BGISEQ-500	Smart-Seq2	BGISEQ-500 K562 Seuqencing rep1	SE100	K562 Seuqencing rep1
CL100022456_L01_24	K562_A1_S100_B	24	K562	K562_A1_S100_B_24	China	BGISEQ-500	Smart-Seq2	BGISEQ-500 K562 Seuqencing rep1	SE100	K562 Seuqencing rep1
CL100022456_L01_25	K562_A1_S100_B	25	K562	K562_A1_S100_B_25	China	BGISEQ-500	Smart-Seq2	BGISEQ-500 K562 Seuqencing rep1	SE100	K562 Seuqencing rep1
CL100022456_L01_26	K562_A1_S100_B	26	K562	K562_A1_S100_B_26	China	BGISEQ-500	Smart-Seq2	BGISEQ-500 K562 Seuqencing rep1	SE100	K562 Seuqencing rep1
CL100022456_L01_27	K562_A1_S100_B	27	K562	K562_A1_S100_B_27	China	BGISEQ-500	Smart-Seq2	BGISEQ-500 K562 Seuqencing rep1	SE100	K562 Seuqencing rep1
CL100022456_L01_28	K562_A1_S100_B	28	K562	K562_A1_S100_B_28	China	BGISEQ-500	Smart-Seq2	BGISEQ-500 K562 Seuqencing rep1	SE100	K562 Seuqencing rep1
CL100022456_L01_29	K562_A1_S100_B	29	K562	K562_A1_S100_B_29	China	BGISEQ-500	Smart-Seq2	BGISEQ-500 K562 Seuqencing rep1	SE100	K562 Seuqencing rep1
CL100022456_L01_30	K562_A1_S100_B	30	K562	K562_A1_S100_B_30	China	BGISEQ-500	Smart-Seq2	BGISEQ-500 K562 Seuqencing rep1	SE100	K562 Seuqencing rep1
CL100022456_L01_31	K562_A1_S100_B	31	K562	K562_A1_S100_B_31	China	BGISEQ-500	Smart-Seq2	BGISEQ-500 K562 Seuqencing rep1	SE100	K562 Seuqencing rep1
CL100022456_L01_32	K562_A1_S100_B	32	K562	K562_A1_S100_B_32	China	BGISEQ-500	Smart-Seq2	BGISEQ-500 K562 Seuqencing rep1	SE100	K562 Seuqencing rep1
CL100022456_L01_33	K562_A1_S100_B	33	K562	K562_A1_S100_B_33	China	BGISEQ-500	Smart-Seq2	BGISEQ-500 K562 Seuqencing rep1	SE100	K562 Seuqencing rep1
CL100022456_L01_34	K562_A1_S100_B	34	K562	K562_A1_S100_B_34	China	BGISEQ-500	Smart-Seq2	BGISEQ-500 K562 Seuqencing rep1	SE100	K562 Seuqencing rep1
CL100022456_L01_35	K562_A1_S100_B	35	K562	K562_A1_S100_B_35	China	BGISEQ-500	Smart-Seq2	BGISEQ-500 K562 Seuqencing rep1	SE100	K562 Seuqencing rep1
CL100022456_L01_36	K562_A1_S100_B	36	K562	K562_A1_S100_B_36	China	BGISEQ-500	Smart-Seq2	BGISEQ-500 K562 Seuqencing rep1	SE100	K562 Seuqencing rep1
CL100022456_L01_37	K562_A1_S100_B	37	K562	K562_A1_S100_B_37	China	BGISEQ-500	Smart-Seq2	BGISEQ-500 K562 Seuqencing rep1	SE100	K562 Seuqencing rep1
CL100022456_L01_39	K562_A1_S100_B	39	K562	K562_A1_S100_B_39	China	BGISEQ-500	Smart-Seq2	BGISEQ-500 K562 Seuqencing rep1	SE100	K562 Seuqencing rep1
CL100022456_L01_40	K562_A1_S100_B	40	K562	K562_A1_S100_B_40	China	BGISEQ-500	Smart-Seq2	BGISEQ-500 K562 Seuqencing rep1	SE100	K562 Seuqencing rep1
CL100022456_L01_41	K562_A1_S100_B	41	K562	K562_A1_S100_B_41	China	BGISEQ-500	Smart-Seq2	BGISEQ-500 K562 Seuqencing rep1	SE100	K562 Seuqencing rep1
CL100022456_L01_42	K562_A1_S100_B	42	K562	K562_A1_S100_B_42	China	BGISEQ-500	Smart-Seq2	BGISEQ-500 K562 Seuqencing rep1	SE100	K562 Seuqencing rep1
CL100022456_L01_43	K562_A1_S100_B	43	K562	K562_A1_S100_B_43	China	BGISEQ-500	Smart-Seq2	BGISEQ-500 K562 Seuqencing rep1	SE100	K562 Seuqencing rep1
CL100022456_L01_44	K562_A1_S100_B	44	K562	K562_A1_S100_B_44	China	BGISEQ-500	Smart-Seq2	BGISEQ-500 K562 Seuqencing rep1	SE100	K562 Seuqencing rep1
CL100022456_L01_45	K562_A1_S100_B	45	K562	K562_A1_S100_B_45	China	BGISEQ-500	Smart-Seq2	BGISEQ-500 K562 Seuqencing rep1	SE100	K562 Seuqencing rep1
CL100022456_L01_46	K562_A1_S100_B	46	K562	K562_A1_S100_B_46	China	BGISEQ-500	Smart-Seq2	BGISEQ-500 K562 Seuqencing rep1	SE100	K562 Seuqencing rep1
CL100022456_L01_47	K562_A1_S100_B	47	K562	K562_A1_S100_B_47	China	BGISEQ-500	Smart-Seq2	BGISEQ-500 K562 Seuqencing rep1	SE100	K562 Seuqencing rep1
CL100022456_L01_48	K562_A1_S100_B	48	K562	K562_A1_S100_B_48	China	BGISEQ-500	Smart-Seq2	BGISEQ-500 K562 Seuqencing rep1	SE100	K562 Seuqencing rep1
CL100036997_L01_1	K562_A1_P100_B	1	K562	K562_A1_P100_B_01	China	BGISEQ-500	Smart-Seq2	BGISEQ-500 K562 Seuqencing rep1	PE100	K562 Seuqencing rep1
CL100036997_L01_10	K562_A1_P100_B	10	K562	K562_A1_P100_B_10	China	BGISEQ-500	Smart-Seq2	BGISEQ-500 K562 Seuqencing rep1	PE100	K562 Seuqencing rep1
CL100036997_L01_11	K562_A1_P100_B	11	K562	K562_A1_P100_B_11	China	BGISEQ-500	Smart-Seq2	BGISEQ-500 K562 Seuqencing rep1	PE100	K562 Seuqencing rep1
CL100036997_L01_12	K562_A1_P100_B	12	K562	K562_A1_P100_B_12	China	BGISEQ-500	Smart-Seq2	BGISEQ-500 K562 Seuqencing rep1	PE100	K562 Seuqencing rep1
CL100036997_L01_13	K562_A1_P100_B	13	K562	K562_A1_P100_B_13	China	BGISEQ-500	Smart-Seq2	BGISEQ-500 K562 Seuqencing rep1	PE100	K562 Seuqencing rep1
CL100036997_L01_14	K562_A1_P100_B	14	K562	K562_A1_P100_B_14	China	BGISEQ-500	Smart-Seq2	BGISEQ-500 K562 Seuqencing rep1	PE100	K562 Seuqencing rep1
CL100036997_L01_15	K562_A1_P100_B	15	K562	K562_A1_P100_B_15	China	BGISEQ-500	Smart-Seq2	BGISEQ-500 K562 Seuqencing rep1	PE100	K562 Seuqencing rep1
CL100036997_L01_16	K562_A1_P100_B	16	K562	K562_A1_P100_B_16	China	BGISEQ-500	Smart-Seq2	BGISEQ-500 K562 Seuqencing rep1	PE100	K562 Seuqencing rep1
CL100036997_L01_17	K562_A1_P100_B	17	K562	K562_A1_P100_B_17	China	BGISEQ-500	Smart-Seq2	BGISEQ-500 K562 Seuqencing rep1	PE100	K562 Seuqencing rep1
CL100036997_L01_18	K562_A1_P100_B	18	K562	K562_A1_P100_B_18	China	BGISEQ-500	Smart-Seq2	BGISEQ-500 K562 Seuqencing rep1	PE100	K562 Seuqencing rep1
CL100036997_L01_19	K562_A1_P100_B	19	K562	K562_A1_P100_B_19	China	BGISEQ-500	Smart-Seq2	BGISEQ-500 K562 Seuqencing rep1	PE100	K562 Seuqencing rep1
CL100036997_L01_2	K562_A1_P100_B	2	K562	K562_A1_P100_B_02	China	BGISEQ-500	Smart-Seq2	BGISEQ-500 K562 Seuqencing rep1	PE100	K562 Seuqencing rep1
CL100036997_L01_20	K562_A1_P100_B	20	K562	K562_A1_P100_B_20	China	BGISEQ-500	Smart-Seq2	BGISEQ-500 K562 Seuqencing rep1	PE100	K562 Seuqencing rep1
CL100036997_L01_21	K562_A1_P100_B	21	K562	K562_A1_P100_B_21	China	BGISEQ-500	Smart-Seq2	BGISEQ-500 K562 Seuqencing rep1	PE100	K562 Seuqencing rep1
CL100036997_L01_22	K562_A1_P100_B	22	K562	K562_A1_P100_B_22	China	BGISEQ-500	Smart-Seq2	BGISEQ-500 K562 Seuqencing rep1	PE100	K562 Seuqencing rep1
CL100036997_L01_24	K562_A1_P100_B	24	K562	K562_A1_P100_B_24	China	BGISEQ-500	Smart-Seq2	BGISEQ-500 K562 Seuqencing rep1	PE100	K562 Seuqencing rep1
CL100036997_L01_25	K562_A1_P100_B	25	K562	K562_A1_P100_B_25	China	BGISEQ-500	Smart-Seq2	BGISEQ-500 K562 Seuqencing rep1	PE100	K562 Seuqencing rep1
CL100036997_L01_26	K562_A1_P100_B	26	K562	K562_A1_P100_B_26	China	BGISEQ-500	Smart-Seq2	BGISEQ-500 K562 Seuqencing rep1	PE100	K562 Seuqencing rep1
CL100036997_L01_27	K562_A1_P100_B	27	K562	K562_A1_P100_B_27	China	BGISEQ-500	Smart-Seq2	BGISEQ-500 K562 Seuqencing rep1	PE100	K562 Seuqencing rep1
CL100036997_L01_28	K562_A1_P100_B	28	K562	K562_A1_P100_B_28	China	BGISEQ-500	Smart-Seq2	BGISEQ-500 K562 Seuqencing rep1	PE100	K562 Seuqencing rep1
CL100036997_L01_29	K562_A1_P100_B	29	K562	K562_A1_P100_B_29	China	BGISEQ-500	Smart-Seq2	BGISEQ-500 K562 Seuqencing rep1	PE100	K562 Seuqencing rep1
CL100036997_L01_3	K562_A1_P100_B	3	K562	K562_A1_P100_B_03	China	BGISEQ-500	Smart-Seq2	BGISEQ-500 K562 Seuqencing rep1	PE100	K562 Seuqencing rep1
CL100036997_L01_30	K562_A1_P100_B	30	K562	K562_A1_P100_B_30	China	BGISEQ-500	Smart-Seq2	BGISEQ-500 K562 Seuqencing rep1	PE100	K562 Seuqencing rep1
CL100036997_L01_31	K562_A1_P100_B	31	K562	K562_A1_P100_B_31	China	BGISEQ-500	Smart-Seq2	BGISEQ-500 K562 Seuqencing rep1	PE100	K562 Seuqencing rep1
CL100036997_L01_32	K562_A1_P100_B	32	K562	K562_A1_P100_B_32	China	BGISEQ-500	Smart-Seq2	BGISEQ-500 K562 Seuqencing rep1	PE100	K562 Seuqencing rep1
CL100036997_L01_33	K562_A1_P100_B	33	K562	K562_A1_P100_B_33	China	BGISEQ-500	Smart-Seq2	BGISEQ-500 K562 Seuqencing rep1	PE100	K562 Seuqencing rep1
CL100036997_L01_34	K562_A1_P100_B	34	K562	K562_A1_P100_B_34	China	BGISEQ-500	Smart-Seq2	BGISEQ-500 K562 Seuqencing rep1	PE100	K562 Seuqencing rep1
CL100036997_L01_35	K562_A1_P100_B	35	K562	K562_A1_P100_B_35	China	BGISEQ-500	Smart-Seq2	BGISEQ-500 K562 Seuqencing rep1	PE100	K562 Seuqencing rep1
CL100036997_L01_36	K562_A1_P100_B	36	K562	K562_A1_P100_B_36	China	BGISEQ-500	Smart-Seq2	BGISEQ-500 K562 Seuqencing rep1	PE100	K562 Seuqencing rep1
CL100036997_L01_37	K562_A1_P100_B	37	K562	K562_A1_P100_B_37	China	BGISEQ-500	Smart-Seq2	BGISEQ-500 K562 Seuqencing rep1	PE100	K562 Seuqencing rep1
CL100036997_L01_39	K562_A1_P100_B	39	K562	K562_A1_P100_B_39	China	BGISEQ-500	Smart-Seq2	BGISEQ-500 K562 Seuqencing rep1	PE100	K562 Seuqencing rep1
CL100036997_L01_4	K562_A1_P100_B	4	K562	K562_A1_P100_B_04	China	BGISEQ-500	Smart-Seq2	BGISEQ-500 K562 Seuqencing rep1	PE100	K562 Seuqencing rep1
CL100036997_L01_40	K562_A1_P100_B	40	K562	K562_A1_P100_B_40	China	BGISEQ-500	Smart-Seq2	BGISEQ-500 K562 Seuqencing rep1	PE100	K562 Seuqencing rep1
CL100036997_L01_41	K562_A1_P100_B	41	K562	K562_A1_P100_B_41	China	BGISEQ-500	Smart-Seq2	BGISEQ-500 K562 Seuqencing rep1	PE100	K562 Seuqencing rep1
CL100036997_L01_42	K562_A1_P100_B	42	K562	K562_A1_P100_B_42	China	BGISEQ-500	Smart-Seq2	BGISEQ-500 K562 Seuqencing rep1	PE100	K562 Seuqencing rep1
CL100036997_L01_43	K562_A1_P100_B	43	K562	K562_A1_P100_B_43	China	BGISEQ-500	Smart-Seq2	BGISEQ-500 K562 Seuqencing rep1	PE100	K562 Seuqencing rep1
CL100036997_L01_44	K562_A1_P100_B	44	K562	K562_A1_P100_B_44	China	BGISEQ-500	Smart-Seq2	BGISEQ-500 K562 Seuqencing rep1	PE100	K562 Seuqencing rep1
CL100036997_L01_45	K562_A1_P100_B	45	K562	K562_A1_P100_B_45	China	BGISEQ-500	Smart-Seq2	BGISEQ-500 K562 Seuqencing rep1	PE100	K562 Seuqencing rep1
CL100036997_L01_46	K562_A1_P100_B	46	K562	K562_A1_P100_B_46	China	BGISEQ-500	Smart-Seq2	BGISEQ-500 K562 Seuqencing rep1	PE100	K562 Seuqencing rep1
CL100036997_L01_47	K562_A1_P100_B	47	K562	K562_A1_P100_B_47	China	BGISEQ-500	Smart-Seq2	BGISEQ-500 K562 Seuqencing rep1	PE100	K562 Seuqencing rep1
CL100036997_L01_48	K562_A1_P100_B	48	K562	K562_A1_P100_B_48	China	BGISEQ-500	Smart-Seq2	BGISEQ-500 K562 Seuqencing rep1	PE100	K562 Seuqencing rep1
CL100036997_L01_5	K562_A1_P100_B	5	K562	K562_A1_P100_B_05	China	BGISEQ-500	Smart-Seq2	BGISEQ-500 K562 Seuqencing rep1	PE100	K562 Seuqencing rep1
CL100036997_L01_6	K562_A1_P100_B	6	K562	K562_A1_P100_B_06	China	BGISEQ-500	Smart-Seq2	BGISEQ-500 K562 Seuqencing rep1	PE100	K562 Seuqencing rep1
CL100036997_L01_7	K562_A1_P100_B	7	K562	K562_A1_P100_B_07	China	BGISEQ-500	Smart-Seq2	BGISEQ-500 K562 Seuqencing rep1	PE100	K562 Seuqencing rep1
CL100036997_L01_8	K562_A1_P100_B	8	K562	K562_A1_P100_B_08	China	BGISEQ-500	Smart-Seq2	BGISEQ-500 K562 Seuqencing rep1	PE100	K562 Seuqencing rep1
CL100022584_L01_1	K562_A2_S50_B	1	K562	K562_A2_S50_B_01	China	BGISEQ-500	Smart-Seq2	BGISEQ-500 K562 Seuqencing rep2	SE50	K562 Seuqencing rep2
CL100022584_L01_2	K562_A2_S50_B	2	K562	K562_A2_S50_B_02	China	BGISEQ-500	Smart-Seq2	BGISEQ-500 K562 Seuqencing rep2	SE50	K562 Seuqencing rep2
CL100022584_L01_3	K562_A2_S50_B	3	K562	K562_A2_S50_B_03	China	BGISEQ-500	Smart-Seq2	BGISEQ-500 K562 Seuqencing rep2	SE50	K562 Seuqencing rep2
CL100022584_L01_4	K562_A2_S50_B	4	K562	K562_A2_S50_B_04	China	BGISEQ-500	Smart-Seq2	BGISEQ-500 K562 Seuqencing rep2	SE50	K562 Seuqencing rep2
CL100022584_L01_5	K562_A2_S50_B	5	K562	K562_A2_S50_B_05	China	BGISEQ-500	Smart-Seq2	BGISEQ-500 K562 Seuqencing rep2	SE50	K562 Seuqencing rep2
CL100022584_L01_6	K562_A2_S50_B	6	K562	K562_A2_S50_B_06	China	BGISEQ-500	Smart-Seq2	BGISEQ-500 K562 Seuqencing rep2	SE50	K562 Seuqencing rep2
CL100022584_L01_7	K562_A2_S50_B	7	K562	K562_A2_S50_B_07	China	BGISEQ-500	Smart-Seq2	BGISEQ-500 K562 Seuqencing rep2	SE50	K562 Seuqencing rep2
CL100022584_L01_8	K562_A2_S50_B	8	K562	K562_A2_S50_B_08	China	BGISEQ-500	Smart-Seq2	BGISEQ-500 K562 Seuqencing rep2	SE50	K562 Seuqencing rep2
CL100022584_L01_10	K562_A2_S50_B	10	K562	K562_A2_S50_B_10	China	BGISEQ-500	Smart-Seq2	BGISEQ-500 K562 Seuqencing rep2	SE50	K562 Seuqencing rep2
CL100022584_L01_11	K562_A2_S50_B	11	K562	K562_A2_S50_B_11	China	BGISEQ-500	Smart-Seq2	BGISEQ-500 K562 Seuqencing rep2	SE50	K562 Seuqencing rep2
CL100022584_L01_12	K562_A2_S50_B	12	K562	K562_A2_S50_B_12	China	BGISEQ-500	Smart-Seq2	BGISEQ-500 K562 Seuqencing rep2	SE50	K562 Seuqencing rep2
CL100022584_L01_13	K562_A2_S50_B	13	K562	K562_A2_S50_B_13	China	BGISEQ-500	Smart-Seq2	BGISEQ-500 K562 Seuqencing rep2	SE50	K562 Seuqencing rep2
CL100022584_L01_14	K562_A2_S50_B	14	K562	K562_A2_S50_B_14	China	BGISEQ-500	Smart-Seq2	BGISEQ-500 K562 Seuqencing rep2	SE50	K562 Seuqencing rep2
CL100022584_L01_15	K562_A2_S50_B	15	K562	K562_A2_S50_B_15	China	BGISEQ-500	Smart-Seq2	BGISEQ-500 K562 Seuqencing rep2	SE50	K562 Seuqencing rep2
CL100022584_L01_16	K562_A2_S50_B	16	K562	K562_A2_S50_B_16	China	BGISEQ-500	Smart-Seq2	BGISEQ-500 K562 Seuqencing rep2	SE50	K562 Seuqencing rep2
CL100022584_L01_17	K562_A2_S50_B	17	K562	K562_A2_S50_B_17	China	BGISEQ-500	Smart-Seq2	BGISEQ-500 K562 Seuqencing rep2	SE50	K562 Seuqencing rep2
CL100022584_L01_18	K562_A2_S50_B	18	K562	K562_A2_S50_B_18	China	BGISEQ-500	Smart-Seq2	BGISEQ-500 K562 Seuqencing rep2	SE50	K562 Seuqencing rep2
CL100022584_L01_19	K562_A2_S50_B	19	K562	K562_A2_S50_B_19	China	BGISEQ-500	Smart-Seq2	BGISEQ-500 K562 Seuqencing rep2	SE50	K562 Seuqencing rep2
CL100022584_L01_20	K562_A2_S50_B	20	K562	K562_A2_S50_B_20	China	BGISEQ-500	Smart-Seq2	BGISEQ-500 K562 Seuqencing rep2	SE50	K562 Seuqencing rep2
CL100022584_L01_21	K562_A2_S50_B	21	K562	K562_A2_S50_B_21	China	BGISEQ-500	Smart-Seq2	BGISEQ-500 K562 Seuqencing rep2	SE50	K562 Seuqencing rep2
CL100022584_L01_22	K562_A2_S50_B	22	K562	K562_A2_S50_B_22	China	BGISEQ-500	Smart-Seq2	BGISEQ-500 K562 Seuqencing rep2	SE50	K562 Seuqencing rep2
CL100022584_L01_24	K562_A2_S50_B	24	K562	K562_A2_S50_B_24	China	BGISEQ-500	Smart-Seq2	BGISEQ-500 K562 Seuqencing rep2	SE50	K562 Seuqencing rep2
CL100022584_L01_25	K562_A2_S50_B	25	K562	K562_A2_S50_B_25	China	BGISEQ-500	Smart-Seq2	BGISEQ-500 K562 Seuqencing rep2	SE50	K562 Seuqencing rep2
CL100022584_L01_26	K562_A2_S50_B	26	K562	K562_A2_S50_B_26	China	BGISEQ-500	Smart-Seq2	BGISEQ-500 K562 Seuqencing rep2	SE50	K562 Seuqencing rep2
CL100022584_L01_27	K562_A2_S50_B	27	K562	K562_A2_S50_B_27	China	BGISEQ-500	Smart-Seq2	BGISEQ-500 K562 Seuqencing rep2	SE50	K562 Seuqencing rep2
CL100022584_L01_28	K562_A2_S50_B	28	K562	K562_A2_S50_B_28	China	BGISEQ-500	Smart-Seq2	BGISEQ-500 K562 Seuqencing rep2	SE50	K562 Seuqencing rep2
CL100022584_L01_29	K562_A2_S50_B	29	K562	K562_A2_S50_B_29	China	BGISEQ-500	Smart-Seq2	BGISEQ-500 K562 Seuqencing rep2	SE50	K562 Seuqencing rep2
CL100022584_L01_30	K562_A2_S50_B	30	K562	K562_A2_S50_B_30	China	BGISEQ-500	Smart-Seq2	BGISEQ-500 K562 Seuqencing rep2	SE50	K562 Seuqencing rep2
CL100022584_L01_31	K562_A2_S50_B	31	K562	K562_A2_S50_B_31	China	BGISEQ-500	Smart-Seq2	BGISEQ-500 K562 Seuqencing rep2	SE50	K562 Seuqencing rep2
CL100022584_L01_32	K562_A2_S50_B	32	K562	K562_A2_S50_B_32	China	BGISEQ-500	Smart-Seq2	BGISEQ-500 K562 Seuqencing rep2	SE50	K562 Seuqencing rep2
CL100022584_L01_33	K562_A2_S50_B	33	K562	K562_A2_S50_B_33	China	BGISEQ-500	Smart-Seq2	BGISEQ-500 K562 Seuqencing rep2	SE50	K562 Seuqencing rep2
CL100022584_L01_34	K562_A2_S50_B	34	K562	K562_A2_S50_B_34	China	BGISEQ-500	Smart-Seq2	BGISEQ-500 K562 Seuqencing rep2	SE50	K562 Seuqencing rep2
CL100022584_L01_35	K562_A2_S50_B	35	K562	K562_A2_S50_B_35	China	BGISEQ-500	Smart-Seq2	BGISEQ-500 K562 Seuqencing rep2	SE50	K562 Seuqencing rep2
CL100022584_L01_36	K562_A2_S50_B	36	K562	K562_A2_S50_B_36	China	BGISEQ-500	Smart-Seq2	BGISEQ-500 K562 Seuqencing rep2	SE50	K562 Seuqencing rep2
CL100022584_L01_37	K562_A2_S50_B	37	K562	K562_A2_S50_B_37	China	BGISEQ-500	Smart-Seq2	BGISEQ-500 K562 Seuqencing rep2	SE50	K562 Seuqencing rep2
CL100022584_L01_39	K562_A2_S50_B	39	K562	K562_A2_S50_B_39	China	BGISEQ-500	Smart-Seq2	BGISEQ-500 K562 Seuqencing rep2	SE50	K562 Seuqencing rep2
CL100022584_L01_40	K562_A2_S50_B	40	K562	K562_A2_S50_B_40	China	BGISEQ-500	Smart-Seq2	BGISEQ-500 K562 Seuqencing rep2	SE50	K562 Seuqencing rep2
CL100022584_L01_41	K562_A2_S50_B	41	K562	K562_A2_S50_B_41	China	BGISEQ-500	Smart-Seq2	BGISEQ-500 K562 Seuqencing rep2	SE50	K562 Seuqencing rep2
CL100022584_L01_42	K562_A2_S50_B	42	K562	K562_A2_S50_B_42	China	BGISEQ-500	Smart-Seq2	BGISEQ-500 K562 Seuqencing rep2	SE50	K562 Seuqencing rep2
CL100022584_L01_43	K562_A2_S50_B	43	K562	K562_A2_S50_B_43	China	BGISEQ-500	Smart-Seq2	BGISEQ-500 K562 Seuqencing rep2	SE50	K562 Seuqencing rep2
CL100022584_L01_44	K562_A2_S50_B	44	K562	K562_A2_S50_B_44	China	BGISEQ-500	Smart-Seq2	BGISEQ-500 K562 Seuqencing rep2	SE50	K562 Seuqencing rep2
CL100022584_L01_45	K562_A2_S50_B	45	K562	K562_A2_S50_B_45	China	BGISEQ-500	Smart-Seq2	BGISEQ-500 K562 Seuqencing rep2	SE50	K562 Seuqencing rep2
CL100022584_L01_46	K562_A2_S50_B	46	K562	K562_A2_S50_B_46	China	BGISEQ-500	Smart-Seq2	BGISEQ-500 K562 Seuqencing rep2	SE50	K562 Seuqencing rep2
CL100022584_L01_47	K562_A2_S50_B	47	K562	K562_A2_S50_B_47	China	BGISEQ-500	Smart-Seq2	BGISEQ-500 K562 Seuqencing rep2	SE50	K562 Seuqencing rep2
CL100022584_L01_48	K562_A2_S50_B	48	K562	K562_A2_S50_B_48	China	BGISEQ-500	Smart-Seq2	BGISEQ-500 K562 Seuqencing rep2	SE50	K562 Seuqencing rep2
CL100022777_L01_1	K562_A2_S100_B	1	K562	K562_A2_S100_B_01	China	BGISEQ-500	Smart-Seq2	BGISEQ-500 K562 Seuqencing rep2	SE100	K562 Seuqencing rep2
CL100022777_L01_2	K562_A2_S100_B	2	K562	K562_A2_S100_B_02	China	BGISEQ-500	Smart-Seq2	BGISEQ-500 K562 Seuqencing rep2	SE100	K562 Seuqencing rep2
CL100022777_L01_5	K562_A2_S100_B	5	K562	K562_A2_S100_B_05	China	BGISEQ-500	Smart-Seq2	BGISEQ-500 K562 Seuqencing rep2	SE100	K562 Seuqencing rep2
CL100022777_L01_6	K562_A2_S100_B	6	K562	K562_A2_S100_B_06	China	BGISEQ-500	Smart-Seq2	BGISEQ-500 K562 Seuqencing rep2	SE100	K562 Seuqencing rep2
CL100022777_L01_7	K562_A2_S100_B	7	K562	K562_A2_S100_B_07	China	BGISEQ-500	Smart-Seq2	BGISEQ-500 K562 Seuqencing rep2	SE100	K562 Seuqencing rep2
CL100022777_L01_8	K562_A2_S100_B	8	K562	K562_A2_S100_B_08	China	BGISEQ-500	Smart-Seq2	BGISEQ-500 K562 Seuqencing rep2	SE100	K562 Seuqencing rep2
CL100022777_L01_10	K562_A2_S100_B	10	K562	K562_A2_S100_B_10	China	BGISEQ-500	Smart-Seq2	BGISEQ-500 K562 Seuqencing rep2	SE100	K562 Seuqencing rep2
CL100022777_L01_12	K562_A2_S100_B	12	K562	K562_A2_S100_B_12	China	BGISEQ-500	Smart-Seq2	BGISEQ-500 K562 Seuqencing rep2	SE100	K562 Seuqencing rep2
CL100022777_L01_13	K562_A2_S100_B	13	K562	K562_A2_S100_B_13	China	BGISEQ-500	Smart-Seq2	BGISEQ-500 K562 Seuqencing rep2	SE100	K562 Seuqencing rep2
CL100022777_L01_14	K562_A2_S100_B	14	K562	K562_A2_S100_B_14	China	BGISEQ-500	Smart-Seq2	BGISEQ-500 K562 Seuqencing rep2	SE100	K562 Seuqencing rep2
CL100022777_L01_15	K562_A2_S100_B	15	K562	K562_A2_S100_B_15	China	BGISEQ-500	Smart-Seq2	BGISEQ-500 K562 Seuqencing rep2	SE100	K562 Seuqencing rep2
CL100022777_L01_16	K562_A2_S100_B	16	K562	K562_A2_S100_B_16	China	BGISEQ-500	Smart-Seq2	BGISEQ-500 K562 Seuqencing rep2	SE100	K562 Seuqencing rep2
CL100022777_L01_17	K562_A2_S100_B	17	K562	K562_A2_S100_B_17	China	BGISEQ-500	Smart-Seq2	BGISEQ-500 K562 Seuqencing rep2	SE100	K562 Seuqencing rep2
CL100022777_L01_18	K562_A2_S100_B	18	K562	K562_A2_S100_B_18	China	BGISEQ-500	Smart-Seq2	BGISEQ-500 K562 Seuqencing rep2	SE100	K562 Seuqencing rep2
CL100022777_L01_19	K562_A2_S100_B	19	K562	K562_A2_S100_B_19	China	BGISEQ-500	Smart-Seq2	BGISEQ-500 K562 Seuqencing rep2	SE100	K562 Seuqencing rep2
CL100022777_L01_20	K562_A2_S100_B	20	K562	K562_A2_S100_B_20	China	BGISEQ-500	Smart-Seq2	BGISEQ-500 K562 Seuqencing rep2	SE100	K562 Seuqencing rep2
CL100022777_L01_21	K562_A2_S100_B	21	K562	K562_A2_S100_B_21	China	BGISEQ-500	Smart-Seq2	BGISEQ-500 K562 Seuqencing rep2	SE100	K562 Seuqencing rep2
CL100022777_L01_22	K562_A2_S100_B	22	K562	K562_A2_S100_B_22	China	BGISEQ-500	Smart-Seq2	BGISEQ-500 K562 Seuqencing rep2	SE100	K562 Seuqencing rep2
CL100022777_L01_24	K562_A2_S100_B	24	K562	K562_A2_S100_B_24	China	BGISEQ-500	Smart-Seq2	BGISEQ-500 K562 Seuqencing rep2	SE100	K562 Seuqencing rep2
CL100022777_L01_25	K562_A2_S100_B	25	K562	K562_A2_S100_B_25	China	BGISEQ-500	Smart-Seq2	BGISEQ-500 K562 Seuqencing rep2	SE100	K562 Seuqencing rep2
CL100022777_L01_26	K562_A2_S100_B	26	K562	K562_A2_S100_B_26	China	BGISEQ-500	Smart-Seq2	BGISEQ-500 K562 Seuqencing rep2	SE100	K562 Seuqencing rep2
CL100022777_L01_27	K562_A2_S100_B	27	K562	K562_A2_S100_B_27	China	BGISEQ-500	Smart-Seq2	BGISEQ-500 K562 Seuqencing rep2	SE100	K562 Seuqencing rep2
CL100022777_L01_28	K562_A2_S100_B	28	K562	K562_A2_S100_B_28	China	BGISEQ-500	Smart-Seq2	BGISEQ-500 K562 Seuqencing rep2	SE100	K562 Seuqencing rep2
CL100022777_L01_29	K562_A2_S100_B	29	K562	K562_A2_S100_B_29	China	BGISEQ-500	Smart-Seq2	BGISEQ-500 K562 Seuqencing rep2	SE100	K562 Seuqencing rep2
CL100022777_L01_30	K562_A2_S100_B	30	K562	K562_A2_S100_B_30	China	BGISEQ-500	Smart-Seq2	BGISEQ-500 K562 Seuqencing rep2	SE100	K562 Seuqencing rep2
CL100022777_L01_31	K562_A2_S100_B	31	K562	K562_A2_S100_B_31	China	BGISEQ-500	Smart-Seq2	BGISEQ-500 K562 Seuqencing rep2	SE100	K562 Seuqencing rep2
CL100022777_L01_32	K562_A2_S100_B	32	K562	K562_A2_S100_B_32	China	BGISEQ-500	Smart-Seq2	BGISEQ-500 K562 Seuqencing rep2	SE100	K562 Seuqencing rep2
CL100022777_L01_33	K562_A2_S100_B	33	K562	K562_A2_S100_B_33	China	BGISEQ-500	Smart-Seq2	BGISEQ-500 K562 Seuqencing rep2	SE100	K562 Seuqencing rep2
CL100022777_L01_34	K562_A2_S100_B	34	K562	K562_A2_S100_B_34	China	BGISEQ-500	Smart-Seq2	BGISEQ-500 K562 Seuqencing rep2	SE100	K562 Seuqencing rep2
CL100022777_L01_35	K562_A2_S100_B	35	K562	K562_A2_S100_B_35	China	BGISEQ-500	Smart-Seq2	BGISEQ-500 K562 Seuqencing rep2	SE100	K562 Seuqencing rep2
CL100022777_L01_36	K562_A2_S100_B	36	K562	K562_A2_S100_B_36	China	BGISEQ-500	Smart-Seq2	BGISEQ-500 K562 Seuqencing rep2	SE100	K562 Seuqencing rep2
CL100022777_L01_37	K562_A2_S100_B	37	K562	K562_A2_S100_B_37	China	BGISEQ-500	Smart-Seq2	BGISEQ-500 K562 Seuqencing rep2	SE100	K562 Seuqencing rep2
CL100022777_L01_39	K562_A2_S100_B	39	K562	K562_A2_S100_B_39	China	BGISEQ-500	Smart-Seq2	BGISEQ-500 K562 Seuqencing rep2	SE100	K562 Seuqencing rep2
CL100022777_L01_40	K562_A2_S100_B	40	K562	K562_A2_S100_B_40	China	BGISEQ-500	Smart-Seq2	BGISEQ-500 K562 Seuqencing rep2	SE100	K562 Seuqencing rep2
CL100022777_L01_41	K562_A2_S100_B	41	K562	K562_A2_S100_B_41	China	BGISEQ-500	Smart-Seq2	BGISEQ-500 K562 Seuqencing rep2	SE100	K562 Seuqencing rep2
CL100022777_L01_42	K562_A2_S100_B	42	K562	K562_A2_S100_B_42	China	BGISEQ-500	Smart-Seq2	BGISEQ-500 K562 Seuqencing rep2	SE100	K562 Seuqencing rep2
CL100022777_L01_43	K562_A2_S100_B	43	K562	K562_A2_S100_B_43	China	BGISEQ-500	Smart-Seq2	BGISEQ-500 K562 Seuqencing rep2	SE100	K562 Seuqencing rep2
CL100022777_L01_44	K562_A2_S100_B	44	K562	K562_A2_S100_B_44	China	BGISEQ-500	Smart-Seq2	BGISEQ-500 K562 Seuqencing rep2	SE100	K562 Seuqencing rep2
CL100022777_L01_45	K562_A2_S100_B	45	K562	K562_A2_S100_B_45	China	BGISEQ-500	Smart-Seq2	BGISEQ-500 K562 Seuqencing rep2	SE100	K562 Seuqencing rep2
CL100022777_L01_46	K562_A2_S100_B	46	K562	K562_A2_S100_B_46	China	BGISEQ-500	Smart-Seq2	BGISEQ-500 K562 Seuqencing rep2	SE100	K562 Seuqencing rep2
CL100022777_L01_47	K562_A2_S100_B	47	K562	K562_A2_S100_B_47	China	BGISEQ-500	Smart-Seq2	BGISEQ-500 K562 Seuqencing rep2	SE100	K562 Seuqencing rep2
CL100022777_L01_48	K562_A2_S100_B	48	K562	K562_A2_S100_B_48	China	BGISEQ-500	Smart-Seq2	BGISEQ-500 K562 Seuqencing rep2	SE100	K562 Seuqencing rep2
CL100020213_L02_1	K562_B_S50_B	49	K562	K562_B_S50_B_01	China	BGISEQ-500	Smart-Seq2	BGISEQ-500 K562 Library rep	SE50	K562 Library rep
CL100020213_L02_2	K562_B_S50_B	50	K562	K562_B_S50_B_02	China	BGISEQ-500	Smart-Seq2	BGISEQ-500 K562 Library rep	SE50	K562 Library rep
CL100020213_L02_3	K562_B_S50_B	51	K562	K562_B_S50_B_03	China	BGISEQ-500	Smart-Seq2	BGISEQ-500 K562 Library rep	SE50	K562 Library rep
CL100020213_L02_4	K562_B_S50_B	52	K562	K562_B_S50_B_04	China	BGISEQ-500	Smart-Seq2	BGISEQ-500 K562 Library rep	SE50	K562 Library rep
CL100020213_L02_5	K562_B_S50_B	53	K562	K562_B_S50_B_05	China	BGISEQ-500	Smart-Seq2	BGISEQ-500 K562 Library rep	SE50	K562 Library rep
CL100020213_L02_7	K562_B_S50_B	55	K562	K562_B_S50_B_07	China	BGISEQ-500	Smart-Seq2	BGISEQ-500 K562 Library rep	SE50	K562 Library rep
CL100020213_L02_8	K562_B_S50_B	56	K562	K562_B_S50_B_08	China	BGISEQ-500	Smart-Seq2	BGISEQ-500 K562 Library rep	SE50	K562 Library rep
CL100020213_L02_9	K562_B_S50_B	57	K562	K562_B_S50_B_09	China	BGISEQ-500	Smart-Seq2	BGISEQ-500 K562 Library rep	SE50	K562 Library rep
CL100020213_L02_10	K562_B_S50_B	58	K562	K562_B_S50_B_10	China	BGISEQ-500	Smart-Seq2	BGISEQ-500 K562 Library rep	SE50	K562 Library rep
CL100020213_L02_11	K562_B_S50_B	59	K562	K562_B_S50_B_11	China	BGISEQ-500	Smart-Seq2	BGISEQ-500 K562 Library rep	SE50	K562 Library rep
CL100020213_L02_12	K562_B_S50_B	60	K562	K562_B_S50_B_12	China	BGISEQ-500	Smart-Seq2	BGISEQ-500 K562 Library rep	SE50	K562 Library rep
CL100020213_L02_13	K562_B_S50_B	61	K562	K562_B_S50_B_13	China	BGISEQ-500	Smart-Seq2	BGISEQ-500 K562 Library rep	SE50	K562 Library rep
CL100020213_L02_14	K562_B_S50_B	49	K562	K562_B_S50_B_14	China	BGISEQ-500	Smart-Seq2	BGISEQ-500 K562 Library rep	SE50	K562 Library rep
CL100020213_L02_15	K562_B_S50_B	50	K562	K562_B_S50_B_15	China	BGISEQ-500	Smart-Seq2	BGISEQ-500 K562 Library rep	SE50	K562 Library rep
CL100020213_L02_16	K562_B_S50_B	51	K562	K562_B_S50_B_16	China	BGISEQ-500	Smart-Seq2	BGISEQ-500 K562 Library rep	SE50	K562 Library rep
CL100020213_L02_17	K562_B_S50_B	52	K562	K562_B_S50_B_17	China	BGISEQ-500	Smart-Seq2	BGISEQ-500 K562 Library rep	SE50	K562 Library rep
CL100020213_L02_18	K562_B_S50_B	53	K562	K562_B_S50_B_18	China	BGISEQ-500	Smart-Seq2	BGISEQ-500 K562 Library rep	SE50	K562 Library rep
CL100020213_L02_20	K562_B_S50_B	55	K562	K562_B_S50_B_20	China	BGISEQ-500	Smart-Seq2	BGISEQ-500 K562 Library rep	SE50	K562 Library rep
CL100020213_L02_21	K562_B_S50_B	56	K562	K562_B_S50_B_21	China	BGISEQ-500	Smart-Seq2	BGISEQ-500 K562 Library rep	SE50	K562 Library rep
CL100020213_L02_22	K562_B_S50_B	57	K562	K562_B_S50_B_22	China	BGISEQ-500	Smart-Seq2	BGISEQ-500 K562 Library rep	SE50	K562 Library rep
CL100020213_L02_23	K562_B_S50_B	58	K562	K562_B_S50_B_23	China	BGISEQ-500	Smart-Seq2	BGISEQ-500 K562 Library rep	SE50	K562 Library rep
CL100020213_L02_24	K562_B_S50_B	59	K562	K562_B_S50_B_24	China	BGISEQ-500	Smart-Seq2	BGISEQ-500 K562 Library rep	SE50	K562 Library rep
CL100020213_L02_25	K562_B_S50_B	60	K562	K562_B_S50_B_25	China	BGISEQ-500	Smart-Seq2	BGISEQ-500 K562 Library rep	SE50	K562 Library rep
CL100020213_L02_26	K562_B_S50_B	61	K562	K562_B_S50_B_26	China	BGISEQ-500	Smart-Seq2	BGISEQ-500 K562 Library rep	SE50	K562 Library rep
CL100020213_L02_27	K562_B_S50_B	49	K562	K562_B_S50_B_27	China	BGISEQ-500	Smart-Seq2	BGISEQ-500 K562 Library rep	SE50	K562 Library rep
CL100020213_L02_28	K562_B_S50_B	50	K562	K562_B_S50_B_28	China	BGISEQ-500	Smart-Seq2	BGISEQ-500 K562 Library rep	SE50	K562 Library rep
CL100020213_L02_29	K562_B_S50_B	51	K562	K562_B_S50_B_29	China	BGISEQ-500	Smart-Seq2	BGISEQ-500 K562 Library rep	SE50	K562 Library rep
CL100020213_L02_30	K562_B_S50_B	52	K562	K562_B_S50_B_30	China	BGISEQ-500	Smart-Seq2	BGISEQ-500 K562 Library rep	SE50	K562 Library rep
CL100020213_L02_31	K562_B_S50_B	53	K562	K562_B_S50_B_31	China	BGISEQ-500	Smart-Seq2	BGISEQ-500 K562 Library rep	SE50	K562 Library rep
CL100020213_L02_33	K562_B_S50_B	55	K562	K562_B_S50_B_33	China	BGISEQ-500	Smart-Seq2	BGISEQ-500 K562 Library rep	SE50	K562 Library rep
CL100020213_L02_34	K562_B_S50_B	56	K562	K562_B_S50_B_34	China	BGISEQ-500	Smart-Seq2	BGISEQ-500 K562 Library rep	SE50	K562 Library rep
CL100020213_L02_35	K562_B_S50_B	57	K562	K562_B_S50_B_35	China	BGISEQ-500	Smart-Seq2	BGISEQ-500 K562 Library rep	SE50	K562 Library rep
CL100020213_L02_36	K562_B_S50_B	58	K562	K562_B_S50_B_36	China	BGISEQ-500	Smart-Seq2	BGISEQ-500 K562 Library rep	SE50	K562 Library rep
CL100020213_L02_37	K562_B_S50_B	59	K562	K562_B_S50_B_37	China	BGISEQ-500	Smart-Seq2	BGISEQ-500 K562 Library rep	SE50	K562 Library rep
CL100020213_L02_38	K562_B_S50_B	60	K562	K562_B_S50_B_38	China	BGISEQ-500	Smart-Seq2	BGISEQ-500 K562 Library rep	SE50	K562 Library rep
CL100020213_L02_39	K562_B_S50_B	61	K562	K562_B_S50_B_39	China	BGISEQ-500	Smart-Seq2	BGISEQ-500 K562 Library rep	SE50	K562 Library rep
CL100022456_L02_1	K562_B_S100_B	49	K562	K562_B_S100_B_01	China	BGISEQ-500	Smart-Seq2	BGISEQ-500 K562 Library rep	SE100	K562 Library rep
CL100022456_L02_2	K562_B_S100_B	50	K562	K562_B_S100_B_02	China	BGISEQ-500	Smart-Seq2	BGISEQ-500 K562 Library rep	SE100	K562 Library rep
CL100022456_L02_3	K562_B_S100_B	51	K562	K562_B_S100_B_03	China	BGISEQ-500	Smart-Seq2	BGISEQ-500 K562 Library rep	SE100	K562 Library rep
CL100022456_L02_4	K562_B_S100_B	52	K562	K562_B_S100_B_04	China	BGISEQ-500	Smart-Seq2	BGISEQ-500 K562 Library rep	SE100	K562 Library rep
CL100022456_L02_5	K562_B_S100_B	53	K562	K562_B_S100_B_05	China	BGISEQ-500	Smart-Seq2	BGISEQ-500 K562 Library rep	SE100	K562 Library rep
CL100022456_L02_7	K562_B_S100_B	55	K562	K562_B_S100_B_07	China	BGISEQ-500	Smart-Seq2	BGISEQ-500 K562 Library rep	SE100	K562 Library rep
CL100022456_L02_8	K562_B_S100_B	56	K562	K562_B_S100_B_08	China	BGISEQ-500	Smart-Seq2	BGISEQ-500 K562 Library rep	SE100	K562 Library rep
CL100022456_L02_9	K562_B_S100_B	57	K562	K562_B_S100_B_09	China	BGISEQ-500	Smart-Seq2	BGISEQ-500 K562 Library rep	SE100	K562 Library rep
CL100022456_L02_10	K562_B_S100_B	58	K562	K562_B_S100_B_10	China	BGISEQ-500	Smart-Seq2	BGISEQ-500 K562 Library rep	SE100	K562 Library rep
CL100022456_L02_11	K562_B_S100_B	59	K562	K562_B_S100_B_11	China	BGISEQ-500	Smart-Seq2	BGISEQ-500 K562 Library rep	SE100	K562 Library rep
CL100022456_L02_12	K562_B_S100_B	60	K562	K562_B_S100_B_12	China	BGISEQ-500	Smart-Seq2	BGISEQ-500 K562 Library rep	SE100	K562 Library rep
CL100022456_L02_13	K562_B_S100_B	61	K562	K562_B_S100_B_13	China	BGISEQ-500	Smart-Seq2	BGISEQ-500 K562 Library rep	SE100	K562 Library rep
CL100022456_L02_14	K562_B_S100_B	49	K562	K562_B_S100_B_14	China	BGISEQ-500	Smart-Seq2	BGISEQ-500 K562 Library rep	SE100	K562 Library rep
CL100022456_L02_15	K562_B_S100_B	50	K562	K562_B_S100_B_15	China	BGISEQ-500	Smart-Seq2	BGISEQ-500 K562 Library rep	SE100	K562 Library rep
CL100022456_L02_16	K562_B_S100_B	51	K562	K562_B_S100_B_16	China	BGISEQ-500	Smart-Seq2	BGISEQ-500 K562 Library rep	SE100	K562 Library rep
CL100022456_L02_17	K562_B_S100_B	52	K562	K562_B_S100_B_17	China	BGISEQ-500	Smart-Seq2	BGISEQ-500 K562 Library rep	SE100	K562 Library rep
CL100022456_L02_18	K562_B_S100_B	53	K562	K562_B_S100_B_18	China	BGISEQ-500	Smart-Seq2	BGISEQ-500 K562 Library rep	SE100	K562 Library rep
CL100022456_L02_20	K562_B_S100_B	55	K562	K562_B_S100_B_20	China	BGISEQ-500	Smart-Seq2	BGISEQ-500 K562 Library rep	SE100	K562 Library rep
CL100022456_L02_21	K562_B_S100_B	56	K562	K562_B_S100_B_21	China	BGISEQ-500	Smart-Seq2	BGISEQ-500 K562 Library rep	SE100	K562 Library rep
CL100022456_L02_22	K562_B_S100_B	57	K562	K562_B_S100_B_22	China	BGISEQ-500	Smart-Seq2	BGISEQ-500 K562 Library rep	SE100	K562 Library rep
CL100022456_L02_23	K562_B_S100_B	58	K562	K562_B_S100_B_23	China	BGISEQ-500	Smart-Seq2	BGISEQ-500 K562 Library rep	SE100	K562 Library rep
CL100022456_L02_24	K562_B_S100_B	59	K562	K562_B_S100_B_24	China	BGISEQ-500	Smart-Seq2	BGISEQ-500 K562 Library rep	SE100	K562 Library rep
CL100022456_L02_25	K562_B_S100_B	60	K562	K562_B_S100_B_25	China	BGISEQ-500	Smart-Seq2	BGISEQ-500 K562 Library rep	SE100	K562 Library rep
CL100022456_L02_26	K562_B_S100_B	61	K562	K562_B_S100_B_26	China	BGISEQ-500	Smart-Seq2	BGISEQ-500 K562 Library rep	SE100	K562 Library rep
CL100022456_L02_27	K562_B_S100_B	49	K562	K562_B_S100_B_27	China	BGISEQ-500	Smart-Seq2	BGISEQ-500 K562 Library rep	SE100	K562 Library rep
CL100022456_L02_28	K562_B_S100_B	50	K562	K562_B_S100_B_28	China	BGISEQ-500	Smart-Seq2	BGISEQ-500 K562 Library rep	SE100	K562 Library rep
CL100022456_L02_29	K562_B_S100_B	51	K562	K562_B_S100_B_29	China	BGISEQ-500	Smart-Seq2	BGISEQ-500 K562 Library rep	SE100	K562 Library rep
CL100022456_L02_30	K562_B_S100_B	52	K562	K562_B_S100_B_30	China	BGISEQ-500	Smart-Seq2	BGISEQ-500 K562 Library rep	SE100	K562 Library rep
CL100022456_L02_31	K562_B_S100_B	53	K562	K562_B_S100_B_31	China	BGISEQ-500	Smart-Seq2	BGISEQ-500 K562 Library rep	SE100	K562 Library rep
CL100022456_L02_33	K562_B_S100_B	55	K562	K562_B_S100_B_33	China	BGISEQ-500	Smart-Seq2	BGISEQ-500 K562 Library rep	SE100	K562 Library rep
CL100022456_L02_34	K562_B_S100_B	56	K562	K562_B_S100_B_34	China	BGISEQ-500	Smart-Seq2	BGISEQ-500 K562 Library rep	SE100	K562 Library rep
CL100022456_L02_35	K562_B_S100_B	57	K562	K562_B_S100_B_35	China	BGISEQ-500	Smart-Seq2	BGISEQ-500 K562 Library rep	SE100	K562 Library rep
CL100022456_L02_36	K562_B_S100_B	58	K562	K562_B_S100_B_36	China	BGISEQ-500	Smart-Seq2	BGISEQ-500 K562 Library rep	SE100	K562 Library rep
CL100022456_L02_37	K562_B_S100_B	59	K562	K562_B_S100_B_37	China	BGISEQ-500	Smart-Seq2	BGISEQ-500 K562 Library rep	SE100	K562 Library rep
CL100022456_L02_38	K562_B_S100_B	60	K562	K562_B_S100_B_38	China	BGISEQ-500	Smart-Seq2	BGISEQ-500 K562 Library rep	SE100	K562 Library rep
CL100022456_L02_39	K562_B_S100_B	61	K562	K562_B_S100_B_39	China	BGISEQ-500	Smart-Seq2	BGISEQ-500 K562 Library rep	SE100	K562 Library rep
CL100036997_L02_1	K562_B_P100_B	49	K562	K562_B_P100_B_01	China	BGISEQ-500	Smart-Seq2	BGISEQ-500 K562 Library rep	PE100	K562 Library rep
CL100036997_L02_10	K562_B_P100_B	58	K562	K562_B_P100_B_10	China	BGISEQ-500	Smart-Seq2	BGISEQ-500 K562 Library rep	PE100	K562 Library rep
CL100036997_L02_11	K562_B_P100_B	59	K562	K562_B_P100_B_11	China	BGISEQ-500	Smart-Seq2	BGISEQ-500 K562 Library rep	PE100	K562 Library rep
CL100036997_L02_12	K562_B_P100_B	60	K562	K562_B_P100_B_12	China	BGISEQ-500	Smart-Seq2	BGISEQ-500 K562 Library rep	PE100	K562 Library rep
CL100036997_L02_13	K562_B_P100_B	61	K562	K562_B_P100_B_13	China	BGISEQ-500	Smart-Seq2	BGISEQ-500 K562 Library rep	PE100	K562 Library rep
CL100036997_L02_14	K562_B_P100_B	49	K562	K562_B_P100_B_14	China	BGISEQ-500	Smart-Seq2	BGISEQ-500 K562 Library rep	PE100	K562 Library rep
CL100036997_L02_15	K562_B_P100_B	50	K562	K562_B_P100_B_15	China	BGISEQ-500	Smart-Seq2	BGISEQ-500 K562 Library rep	PE100	K562 Library rep
CL100036997_L02_16	K562_B_P100_B	51	K562	K562_B_P100_B_16	China	BGISEQ-500	Smart-Seq2	BGISEQ-500 K562 Library rep	PE100	K562 Library rep
CL100036997_L02_17	K562_B_P100_B	52	K562	K562_B_P100_B_17	China	BGISEQ-500	Smart-Seq2	BGISEQ-500 K562 Library rep	PE100	K562 Library rep
CL100036997_L02_18	K562_B_P100_B	53	K562	K562_B_P100_B_18	China	BGISEQ-500	Smart-Seq2	BGISEQ-500 K562 Library rep	PE100	K562 Library rep
CL100036997_L02_2	K562_B_P100_B	50	K562	K562_B_P100_B_02	China	BGISEQ-500	Smart-Seq2	BGISEQ-500 K562 Library rep	PE100	K562 Library rep
CL100036997_L02_20	K562_B_P100_B	55	K562	K562_B_P100_B_20	China	BGISEQ-500	Smart-Seq2	BGISEQ-500 K562 Library rep	PE100	K562 Library rep
CL100036997_L02_21	K562_B_P100_B	56	K562	K562_B_P100_B_21	China	BGISEQ-500	Smart-Seq2	BGISEQ-500 K562 Library rep	PE100	K562 Library rep
CL100036997_L02_22	K562_B_P100_B	57	K562	K562_B_P100_B_22	China	BGISEQ-500	Smart-Seq2	BGISEQ-500 K562 Library rep	PE100	K562 Library rep
CL100036997_L02_23	K562_B_P100_B	58	K562	K562_B_P100_B_23	China	BGISEQ-500	Smart-Seq2	BGISEQ-500 K562 Library rep	PE100	K562 Library rep
CL100036997_L02_24	K562_B_P100_B	59	K562	K562_B_P100_B_24	China	BGISEQ-500	Smart-Seq2	BGISEQ-500 K562 Library rep	PE100	K562 Library rep
CL100036997_L02_25	K562_B_P100_B	60	K562	K562_B_P100_B_25	China	BGISEQ-500	Smart-Seq2	BGISEQ-500 K562 Library rep	PE100	K562 Library rep
CL100036997_L02_26	K562_B_P100_B	61	K562	K562_B_P100_B_26	China	BGISEQ-500	Smart-Seq2	BGISEQ-500 K562 Library rep	PE100	K562 Library rep
CL100036997_L02_27	K562_B_P100_B	49	K562	K562_B_P100_B_27	China	BGISEQ-500	Smart-Seq2	BGISEQ-500 K562 Library rep	PE100	K562 Library rep
CL100036997_L02_28	K562_B_P100_B	50	K562	K562_B_P100_B_28	China	BGISEQ-500	Smart-Seq2	BGISEQ-500 K562 Library rep	PE100	K562 Library rep
CL100036997_L02_29	K562_B_P100_B	51	K562	K562_B_P100_B_29	China	BGISEQ-500	Smart-Seq2	BGISEQ-500 K562 Library rep	PE100	K562 Library rep
CL100036997_L02_3	K562_B_P100_B	51	K562	K562_B_P100_B_03	China	BGISEQ-500	Smart-Seq2	BGISEQ-500 K562 Library rep	PE100	K562 Library rep
CL100036997_L02_30	K562_B_P100_B	52	K562	K562_B_P100_B_30	China	BGISEQ-500	Smart-Seq2	BGISEQ-500 K562 Library rep	PE100	K562 Library rep
CL100036997_L02_31	K562_B_P100_B	53	K562	K562_B_P100_B_31	China	BGISEQ-500	Smart-Seq2	BGISEQ-500 K562 Library rep	PE100	K562 Library rep
CL100036997_L02_33	K562_B_P100_B	55	K562	K562_B_P100_B_33	China	BGISEQ-500	Smart-Seq2	BGISEQ-500 K562 Library rep	PE100	K562 Library rep
CL100036997_L02_34	K562_B_P100_B	56	K562	K562_B_P100_B_34	China	BGISEQ-500	Smart-Seq2	BGISEQ-500 K562 Library rep	PE100	K562 Library rep
CL100036997_L02_35	K562_B_P100_B	57	K562	K562_B_P100_B_35	China	BGISEQ-500	Smart-Seq2	BGISEQ-500 K562 Library rep	PE100	K562 Library rep
CL100036997_L02_36	K562_B_P100_B	58	K562	K562_B_P100_B_36	China	BGISEQ-500	Smart-Seq2	BGISEQ-500 K562 Library rep	PE100	K562 Library rep
CL100036997_L02_37	K562_B_P100_B	59	K562	K562_B_P100_B_37	China	BGISEQ-500	Smart-Seq2	BGISEQ-500 K562 Library rep	PE100	K562 Library rep
CL100036997_L02_38	K562_B_P100_B	60	K562	K562_B_P100_B_38	China	BGISEQ-500	Smart-Seq2	BGISEQ-500 K562 Library rep	PE100	K562 Library rep
CL100036997_L02_39	K562_B_P100_B	61	K562	K562_B_P100_B_39	China	BGISEQ-500	Smart-Seq2	BGISEQ-500 K562 Library rep	PE100	K562 Library rep
CL100036997_L02_4	K562_B_P100_B	52	K562	K562_B_P100_B_04	China	BGISEQ-500	Smart-Seq2	BGISEQ-500 K562 Library rep	PE100	K562 Library rep
CL100036997_L02_5	K562_B_P100_B	53	K562	K562_B_P100_B_05	China	BGISEQ-500	Smart-Seq2	BGISEQ-500 K562 Library rep	PE100	K562 Library rep
CL100036997_L02_7	K562_B_P100_B	55	K562	K562_B_P100_B_07	China	BGISEQ-500	Smart-Seq2	BGISEQ-500 K562 Library rep	PE100	K562 Library rep
CL100036997_L02_8	K562_B_P100_B	56	K562	K562_B_P100_B_08	China	BGISEQ-500	Smart-Seq2	BGISEQ-500 K562 Library rep	PE100	K562 Library rep
CL100036997_L02_9	K562_B_P100_B	57	K562	K562_B_P100_B_09	China	BGISEQ-500	Smart-Seq2	BGISEQ-500 K562 Library rep	PE100	K562 Library rep
FCHHLWGBBXX_L4_CWHPEI17050225	K562_A1_P101_H	1	K562	K562_A1_P101_H_01	China	Hiseq4000	Smart-Seq2	Hiseq4000 K562 Sequencing rep1	PE101	K562 Sequencing rep1
FCHHLWGBBXX_L4_CWHPEI17050226	K562_A1_P101_H	2	K562	K562_A1_P101_H_02	China	Hiseq4000	Smart-Seq2	Hiseq4000 K562 Sequencing rep1	PE101	K562 Sequencing rep1
FCHHLWGBBXX_L4_CWHPEI17050229	K562_A1_P101_H	5	K562	K562_A1_P101_H_05	China	Hiseq4000	Smart-Seq2	Hiseq4000 K562 Sequencing rep1	PE101	K562 Sequencing rep1
FCHHLWGBBXX_L4_CWHPEI17050230	K562_A1_P101_H	6	K562	K562_A1_P101_H_06	China	Hiseq4000	Smart-Seq2	Hiseq4000 K562 Sequencing rep1	PE101	K562 Sequencing rep1
FCHHLWGBBXX_L4_CWHPEI17050231	K562_A1_P101_H	7	K562	K562_A1_P101_H_07	China	Hiseq4000	Smart-Seq2	Hiseq4000 K562 Sequencing rep1	PE101	K562 Sequencing rep1
FCHHLWGBBXX_L4_CWHPEI17050232	K562_A1_P101_H	8	K562	K562_A1_P101_H_08	China	Hiseq4000	Smart-Seq2	Hiseq4000 K562 Sequencing rep1	PE101	K562 Sequencing rep1
FCHHLWGBBXX_L4_CWHPEI17050234	K562_A1_P101_H	10	K562	K562_A1_P101_H_10	China	Hiseq4000	Smart-Seq2	Hiseq4000 K562 Sequencing rep1	PE101	K562 Sequencing rep1
FCHHLWGBBXX_L4_CWHPEI17050236	K562_A1_P101_H	12	K562	K562_A1_P101_H_12	China	Hiseq4000	Smart-Seq2	Hiseq4000 K562 Sequencing rep1	PE101	K562 Sequencing rep1
FCHHLWGBBXX_L4_CWHPEI17050237	K562_A1_P101_H	13	K562	K562_A1_P101_H_13	China	Hiseq4000	Smart-Seq2	Hiseq4000 K562 Sequencing rep1	PE101	K562 Sequencing rep1
FCHHLWGBBXX_L4_CWHPEI17050238	K562_A1_P101_H	14	K562	K562_A1_P101_H_14	China	Hiseq4000	Smart-Seq2	Hiseq4000 K562 Sequencing rep1	PE101	K562 Sequencing rep1
FCHHLWGBBXX_L4_CWHPEI17050239	K562_A1_P101_H	15	K562	K562_A1_P101_H_15	China	Hiseq4000	Smart-Seq2	Hiseq4000 K562 Sequencing rep1	PE101	K562 Sequencing rep1
FCHHLWGBBXX_L4_CWHPEI17050240	K562_A1_P101_H	16	K562	K562_A1_P101_H_16	China	Hiseq4000	Smart-Seq2	Hiseq4000 K562 Sequencing rep1	PE101	K562 Sequencing rep1
FCHHLWGBBXX_L4_CWHPEI17050241	K562_A1_P101_H	17	K562	K562_A1_P101_H_17	China	Hiseq4000	Smart-Seq2	Hiseq4000 K562 Sequencing rep1	PE101	K562 Sequencing rep1
FCHHLWGBBXX_L4_CWHPEI17050242	K562_A1_P101_H	18	K562	K562_A1_P101_H_18	China	Hiseq4000	Smart-Seq2	Hiseq4000 K562 Sequencing rep1	PE101	K562 Sequencing rep1
FCHHLWGBBXX_L4_CWHPEI17050243	K562_A1_P101_H	19	K562	K562_A1_P101_H_19	China	Hiseq4000	Smart-Seq2	Hiseq4000 K562 Sequencing rep1	PE101	K562 Sequencing rep1
FCHHLWGBBXX_L4_CWHPEI17050244	K562_A1_P101_H	20	K562	K562_A1_P101_H_20	China	Hiseq4000	Smart-Seq2	Hiseq4000 K562 Sequencing rep1	PE101	K562 Sequencing rep1
FCHHLWGBBXX_L4_CWHPEI17050248	K562_A1_P101_H	24	K562	K562_A1_P101_H_24	China	Hiseq4000	Smart-Seq2	Hiseq4000 K562 Sequencing rep1	PE101	K562 Sequencing rep1
FCHHLWGBBXX_L4_CWHPEI17050249	K562_A1_P101_H	25	K562	K562_A1_P101_H_25	China	Hiseq4000	Smart-Seq2	Hiseq4000 K562 Sequencing rep1	PE101	K562 Sequencing rep1
FCHHLWGBBXX_L4_CWHPEI17050250	K562_A1_P101_H	26	K562	K562_A1_P101_H_26	China	Hiseq4000	Smart-Seq2	Hiseq4000 K562 Sequencing rep1	PE101	K562 Sequencing rep1
FCHHLWGBBXX_L4_CWHPEI17050251	K562_A1_P101_H	27	K562	K562_A1_P101_H_27	China	Hiseq4000	Smart-Seq2	Hiseq4000 K562 Sequencing rep1	PE101	K562 Sequencing rep1
FCHHLWGBBXX_L4_CWHPEI17050252	K562_A1_P101_H	28	K562	K562_A1_P101_H_28	China	Hiseq4000	Smart-Seq2	Hiseq4000 K562 Sequencing rep1	PE101	K562 Sequencing rep1
FCHHLWGBBXX_L4_CWHPEI17050254	K562_A1_P101_H	30	K562	K562_A1_P101_H_30	China	Hiseq4000	Smart-Seq2	Hiseq4000 K562 Sequencing rep1	PE101	K562 Sequencing rep1
FCHHLWGBBXX_L4_CWHPEI17050256	K562_A1_P101_H	32	K562	K562_A1_P101_H_32	China	Hiseq4000	Smart-Seq2	Hiseq4000 K562 Sequencing rep1	PE101	K562 Sequencing rep1
FCHHLWGBBXX_L4_CWHPEI17050257	K562_A1_P101_H	33	K562	K562_A1_P101_H_33	China	Hiseq4000	Smart-Seq2	Hiseq4000 K562 Sequencing rep1	PE101	K562 Sequencing rep1
FCHHLWGBBXX_L4_CWHPEI17050258	K562_A1_P101_H	34	K562	K562_A1_P101_H_34	China	Hiseq4000	Smart-Seq2	Hiseq4000 K562 Sequencing rep1	PE101	K562 Sequencing rep1
FCHHLWGBBXX_L4_CWHPEI17050259	K562_A1_P101_H	35	K562	K562_A1_P101_H_35	China	Hiseq4000	Smart-Seq2	Hiseq4000 K562 Sequencing rep1	PE101	K562 Sequencing rep1
FCHHLWGBBXX_L4_CWHPEI17050260	K562_A1_P101_H	36	K562	K562_A1_P101_H_36	China	Hiseq4000	Smart-Seq2	Hiseq4000 K562 Sequencing rep1	PE101	K562 Sequencing rep1
FCHHLWGBBXX_L4_CWHPEI17050263	K562_A1_P101_H	39	K562	K562_A1_P101_H_39	China	Hiseq4000	Smart-Seq2	Hiseq4000 K562 Sequencing rep1	PE101	K562 Sequencing rep1
FCHHLWGBBXX_L4_CWHPEI17050264	K562_A1_P101_H	40	K562	K562_A1_P101_H_40	China	Hiseq4000	Smart-Seq2	Hiseq4000 K562 Sequencing rep1	PE101	K562 Sequencing rep1
FCHHLWGBBXX_L4_CWHPEI17050265	K562_A1_P101_H	41	K562	K562_A1_P101_H_41	China	Hiseq4000	Smart-Seq2	Hiseq4000 K562 Sequencing rep1	PE101	K562 Sequencing rep1
FCHHLWGBBXX_L4_CWHPEI17050266	K562_A1_P101_H	42	K562	K562_A1_P101_H_42	China	Hiseq4000	Smart-Seq2	Hiseq4000 K562 Sequencing rep1	PE101	K562 Sequencing rep1
FCHHLWGBBXX_L4_CWHPEI17050267	K562_A1_P101_H	43	K562	K562_A1_P101_H_43	China	Hiseq4000	Smart-Seq2	Hiseq4000 K562 Sequencing rep1	PE101	K562 Sequencing rep1
FCHHLWGBBXX_L4_CWHPEI17050268	K562_A1_P101_H	44	K562	K562_A1_P101_H_44	China	Hiseq4000	Smart-Seq2	Hiseq4000 K562 Sequencing rep1	PE101	K562 Sequencing rep1
FCHHLWGBBXX_L4_CWHPEI17050269	K562_A1_P101_H	45	K562	K562_A1_P101_H_45	China	Hiseq4000	Smart-Seq2	Hiseq4000 K562 Sequencing rep1	PE101	K562 Sequencing rep1
FCHHLWGBBXX_L4_CWHPEI17050270	K562_A1_P101_H	46	K562	K562_A1_P101_H_46	China	Hiseq4000	Smart-Seq2	Hiseq4000 K562 Sequencing rep1	PE101	K562 Sequencing rep1
FCHHLWGBBXX_L4_CWHPEI17050271	K562_A1_P101_H	47	K562	K562_A1_P101_H_47	China	Hiseq4000	Smart-Seq2	Hiseq4000 K562 Sequencing rep1	PE101	K562 Sequencing rep1
FCHHLWGBBXX_L4_CWHPEI17050272	K562_A1_P101_H	48	K562	K562_A1_P101_H_48	China	Hiseq4000	Smart-Seq2	Hiseq4000 K562 Sequencing rep1	PE101	K562 Sequencing rep1
FCHKC5KBBXX_L2_CWHPEI17050273	K562_B_P101_H	49	K562	K562_B_P101_H_01	China	Hiseq4000	Smart-Seq2	Hiseq4000 K562 Library rep	PE101	K562 Library rep
FCHKC5KBBXX_L2_CWHPEI17050274	K562_B_P101_H	50	K562	K562_B_P101_H_02	China	Hiseq4000	Smart-Seq2	Hiseq4000 K562 Library rep	PE101	K562 Library rep
FCHKC5KBBXX_L2_CWHPEI17050275	K562_B_P101_H	51	K562	K562_B_P101_H_03	China	Hiseq4000	Smart-Seq2	Hiseq4000 K562 Library rep	PE101	K562 Library rep
FCHKC5KBBXX_L2_CWHPEI17050289	K562_B_P101_H	53	K562	K562_B_P101_H_04	China	Hiseq4000	Smart-Seq2	Hiseq4000 K562 Library rep	PE101	K562 Library rep
FCHKC5KBBXX_L2_CWHPEI17050277	K562_B_P101_H	53	K562	K562_B_P101_H_05	China	Hiseq4000	Smart-Seq2	Hiseq4000 K562 Library rep	PE101	K562 Library rep
FCHKC5KBBXX_L2_CWHPEI17050279	K562_B_P101_H	55	K562	K562_B_P101_H_07	China	Hiseq4000	Smart-Seq2	Hiseq4000 K562 Library rep	PE101	K562 Library rep
FCHKC5KBBXX_L2_CWHPEI17050280	K562_B_P101_H	56	K562	K562_B_P101_H_08	China	Hiseq4000	Smart-Seq2	Hiseq4000 K562 Library rep	PE101	K562 Library rep
FCHKC5KBBXX_L2_CWHPEI17050281	K562_B_P101_H	57	K562	K562_B_P101_H_09	China	Hiseq4000	Smart-Seq2	Hiseq4000 K562 Library rep	PE101	K562 Library rep
FCHKC5KBBXX_L2_CWHPEI17050282	K562_B_P101_H	58	K562	K562_B_P101_H_10	China	Hiseq4000	Smart-Seq2	Hiseq4000 K562 Library rep	PE101	K562 Library rep
FCHKC5KBBXX_L2_CWHPEI17050283	K562_B_P101_H	59	K562	K562_B_P101_H_11	China	Hiseq4000	Smart-Seq2	Hiseq4000 K562 Library rep	PE101	K562 Library rep
FCHKC5KBBXX_L2_CWHPEI17050284	K562_B_P101_H	60	K562	K562_B_P101_H_12	China	Hiseq4000	Smart-Seq2	Hiseq4000 K562 Library rep	PE101	K562 Library rep
FCHKC5KBBXX_L2_CWHPEI17050285	K562_B_P101_H	49	K562	K562_B_P101_H_13	China	Hiseq4000	Smart-Seq2	Hiseq4000 K562 Library rep	PE101	K562 Library rep
FCHKC5KBBXX_L2_CWHPEI17050299	K562_B_P101_H	51	K562	K562_B_P101_H_14	China	Hiseq4000	Smart-Seq2	Hiseq4000 K562 Library rep	PE101	K562 Library rep
FCHKC5KBBXX_L2_CWHPEI17050287	K562_B_P101_H	51	K562	K562_B_P101_H_15	China	Hiseq4000	Smart-Seq2	Hiseq4000 K562 Library rep	PE101	K562 Library rep
FCHKC5KBBXX_L2_CWHPEI17050301	K562_B_P101_H	53	K562	K562_B_P101_H_16	China	Hiseq4000	Smart-Seq2	Hiseq4000 K562 Library rep	PE101	K562 Library rep
FCHKC5KBBXX_L2_CWHPEI17050291	K562_B_P101_H	55	K562	K562_B_P101_H_19	China	Hiseq4000	Smart-Seq2	Hiseq4000 K562 Library rep	PE101	K562 Library rep
FCHKC5KBBXX_L2_CWHPEI17050292	K562_B_P101_H	56	K562	K562_B_P101_H_20	China	Hiseq4000	Smart-Seq2	Hiseq4000 K562 Library rep	PE101	K562 Library rep
FCHKC5KBBXX_L2_CWHPEI17050293	K562_B_P101_H	57	K562	K562_B_P101_H_21	China	Hiseq4000	Smart-Seq2	Hiseq4000 K562 Library rep	PE101	K562 Library rep
FCHKC5KBBXX_L2_CWHPEI17050294	K562_B_P101_H	58	K562	K562_B_P101_H_22	China	Hiseq4000	Smart-Seq2	Hiseq4000 K562 Library rep	PE101	K562 Library rep
FCHKC5KBBXX_L2_CWHPEI17050295	K562_B_P101_H	59	K562	K562_B_P101_H_23	China	Hiseq4000	Smart-Seq2	Hiseq4000 K562 Library rep	PE101	K562 Library rep
FCHKC5KBBXX_L2_CWHPEI17050296	K562_B_P101_H	60	K562	K562_B_P101_H_24	China	Hiseq4000	Smart-Seq2	Hiseq4000 K562 Library rep	PE101	K562 Library rep
FCHKC5KBBXX_L2_CWHPEI17050297	K562_B_P101_H	49	K562	K562_B_P101_H_25	China	Hiseq4000	Smart-Seq2	Hiseq4000 K562 Library rep	PE101	K562 Library rep
FCHKC5KBBXX_L2_CWHPEI17050298	K562_B_P101_H	50	K562	K562_B_P101_H_26	China	Hiseq4000	Smart-Seq2	Hiseq4000 K562 Library rep	PE101	K562 Library rep
FCHKC5KBBXX_L2_CWHPEI17050303	K562_B_P101_H	55	K562	K562_B_P101_H_31	China	Hiseq4000	Smart-Seq2	Hiseq4000 K562 Library rep	PE101	K562 Library rep
FCHKC5KBBXX_L2_CWHPEI17050304	K562_B_P101_H	56	K562	K562_B_P101_H_32	China	Hiseq4000	Smart-Seq2	Hiseq4000 K562 Library rep	PE101	K562 Library rep
FCHKC5KBBXX_L2_CWHPEI17050306	K562_B_P101_H	58	K562	K562_B_P101_H_34	China	Hiseq4000	Smart-Seq2	Hiseq4000 K562 Library rep	PE101	K562 Library rep
FCHKC5KBBXX_L2_CWHPEI17050307	K562_B_P101_H	59	K562	K562_B_P101_H_35	China	Hiseq4000	Smart-Seq2	Hiseq4000 K562 Library rep	PE101	K562 Library rep
FCHKC5KBBXX_L2_CWHPEI17050308	K562_B_P101_H	60	K562	K562_B_P101_H_36	China	Hiseq4000	Smart-Seq2	Hiseq4000 K562 Library rep	PE101	K562 Library rep
CL100022584_L02_1	ESC_A1_S50_B	1	ESC	ESC_A1_S50_B_01	China	BGISEQ-500	Smart-Seq2	BGISEQ-500 ESC Sequencing rep1	SE50	ESC Sequencing rep1
CL100022584_L02_2	ESC_A1_S50_B	2	ESC	ESC_A1_S50_B_02	China	BGISEQ-500	Smart-Seq2	BGISEQ-500 ESC Sequencing rep1	SE50	ESC Sequencing rep1
CL100022584_L02_3	ESC_A1_S50_B	3	ESC	ESC_A1_S50_B_03	China	BGISEQ-500	Smart-Seq2	BGISEQ-500 ESC Sequencing rep1	SE50	ESC Sequencing rep1
CL100022584_L02_4	ESC_A1_S50_B	4	ESC	ESC_A1_S50_B_04	China	BGISEQ-500	Smart-Seq2	BGISEQ-500 ESC Sequencing rep1	SE50	ESC Sequencing rep1
CL100022584_L02_6	ESC_A1_S50_B	6	ESC	ESC_A1_S50_B_06	China	BGISEQ-500	Smart-Seq2	BGISEQ-500 ESC Sequencing rep1	SE50	ESC Sequencing rep1
CL100022584_L02_7	ESC_A1_S50_B	7	ESC	ESC_A1_S50_B_07	China	BGISEQ-500	Smart-Seq2	BGISEQ-500 ESC Sequencing rep1	SE50	ESC Sequencing rep1
CL100022584_L02_8	ESC_A1_S50_B	8	ESC	ESC_A1_S50_B_08	China	BGISEQ-500	Smart-Seq2	BGISEQ-500 ESC Sequencing rep1	SE50	ESC Sequencing rep1
CL100022584_L02_10	ESC_A1_S50_B	10	ESC	ESC_A1_S50_B_10	China	BGISEQ-500	Smart-Seq2	BGISEQ-500 ESC Sequencing rep1	SE50	ESC Sequencing rep1
CL100022584_L02_11	ESC_A1_S50_B	11	ESC	ESC_A1_S50_B_11	China	BGISEQ-500	Smart-Seq2	BGISEQ-500 ESC Sequencing rep1	SE50	ESC Sequencing rep1
CL100022584_L02_12	ESC_A1_S50_B	12	ESC	ESC_A1_S50_B_12	China	BGISEQ-500	Smart-Seq2	BGISEQ-500 ESC Sequencing rep1	SE50	ESC Sequencing rep1
CL100022584_L02_13	ESC_A1_S50_B	13	ESC	ESC_A1_S50_B_13	China	BGISEQ-500	Smart-Seq2	BGISEQ-500 ESC Sequencing rep1	SE50	ESC Sequencing rep1
CL100022584_L02_14	ESC_A1_S50_B	14	ESC	ESC_A1_S50_B_14	China	BGISEQ-500	Smart-Seq2	BGISEQ-500 ESC Sequencing rep1	SE50	ESC Sequencing rep1
CL100022584_L02_15	ESC_A1_S50_B	15	ESC	ESC_A1_S50_B_15	China	BGISEQ-500	Smart-Seq2	BGISEQ-500 ESC Sequencing rep1	SE50	ESC Sequencing rep1
CL100022584_L02_16	ESC_A1_S50_B	16	ESC	ESC_A1_S50_B_16	China	BGISEQ-500	Smart-Seq2	BGISEQ-500 ESC Sequencing rep1	SE50	ESC Sequencing rep1
CL100022584_L02_17	ESC_A1_S50_B	17	ESC	ESC_A1_S50_B_17	China	BGISEQ-500	Smart-Seq2	BGISEQ-500 ESC Sequencing rep1	SE50	ESC Sequencing rep1
CL100022584_L02_18	ESC_A1_S50_B	18	ESC	ESC_A1_S50_B_18	China	BGISEQ-500	Smart-Seq2	BGISEQ-500 ESC Sequencing rep1	SE50	ESC Sequencing rep1
CL100022584_L02_19	ESC_A1_S50_B	19	ESC	ESC_A1_S50_B_19	China	BGISEQ-500	Smart-Seq2	BGISEQ-500 ESC Sequencing rep1	SE50	ESC Sequencing rep1
CL100022584_L02_21	ESC_A1_S50_B	21	ESC	ESC_A1_S50_B_21	China	BGISEQ-500	Smart-Seq2	BGISEQ-500 ESC Sequencing rep1	SE50	ESC Sequencing rep1
CL100022584_L02_22	ESC_A1_S50_B	22	ESC	ESC_A1_S50_B_22	China	BGISEQ-500	Smart-Seq2	BGISEQ-500 ESC Sequencing rep1	SE50	ESC Sequencing rep1
CL100022584_L02_23	ESC_A1_S50_B	23	ESC	ESC_A1_S50_B_23	China	BGISEQ-500	Smart-Seq2	BGISEQ-500 ESC Sequencing rep1	SE50	ESC Sequencing rep1
CL100022584_L02_24	ESC_A1_S50_B	24	ESC	ESC_A1_S50_B_24	China	BGISEQ-500	Smart-Seq2	BGISEQ-500 ESC Sequencing rep1	SE50	ESC Sequencing rep1
CL100022584_L02_26	ESC_A1_S50_B	26	ESC	ESC_A1_S50_B_26	China	BGISEQ-500	Smart-Seq2	BGISEQ-500 ESC Sequencing rep1	SE50	ESC Sequencing rep1
CL100022584_L02_27	ESC_A1_S50_B	27	ESC	ESC_A1_S50_B_27	China	BGISEQ-500	Smart-Seq2	BGISEQ-500 ESC Sequencing rep1	SE50	ESC Sequencing rep1
CL100022584_L02_28	ESC_A1_S50_B	28	ESC	ESC_A1_S50_B_28	China	BGISEQ-500	Smart-Seq2	BGISEQ-500 ESC Sequencing rep1	SE50	ESC Sequencing rep1
CL100022584_L02_29	ESC_A1_S50_B	29	ESC	ESC_A1_S50_B_29	China	BGISEQ-500	Smart-Seq2	BGISEQ-500 ESC Sequencing rep1	SE50	ESC Sequencing rep1
CL100022584_L02_30	ESC_A1_S50_B	30	ESC	ESC_A1_S50_B_30	China	BGISEQ-500	Smart-Seq2	BGISEQ-500 ESC Sequencing rep1	SE50	ESC Sequencing rep1
CL100022584_L02_31	ESC_A1_S50_B	31	ESC	ESC_A1_S50_B_31	China	BGISEQ-500	Smart-Seq2	BGISEQ-500 ESC Sequencing rep1	SE50	ESC Sequencing rep1
CL100022584_L02_32	ESC_A1_S50_B	32	ESC	ESC_A1_S50_B_32	China	BGISEQ-500	Smart-Seq2	BGISEQ-500 ESC Sequencing rep1	SE50	ESC Sequencing rep1
CL100022584_L02_33	ESC_A1_S50_B	33	ESC	ESC_A1_S50_B_33	China	BGISEQ-500	Smart-Seq2	BGISEQ-500 ESC Sequencing rep1	SE50	ESC Sequencing rep1
CL100022584_L02_35	ESC_A1_S50_B	35	ESC	ESC_A1_S50_B_35	China	BGISEQ-500	Smart-Seq2	BGISEQ-500 ESC Sequencing rep1	SE50	ESC Sequencing rep1
CL100022584_L02_36	ESC_A1_S50_B	36	ESC	ESC_A1_S50_B_36	China	BGISEQ-500	Smart-Seq2	BGISEQ-500 ESC Sequencing rep1	SE50	ESC Sequencing rep1
CL100022584_L02_38	ESC_A1_S50_B	38	ESC	ESC_A1_S50_B_38	China	BGISEQ-500	Smart-Seq2	BGISEQ-500 ESC Sequencing rep1	SE50	ESC Sequencing rep1
CL100022584_L02_39	ESC_A1_S50_B	39	ESC	ESC_A1_S50_B_39	China	BGISEQ-500	Smart-Seq2	BGISEQ-500 ESC Sequencing rep1	SE50	ESC Sequencing rep1
CL100022584_L02_40	ESC_A1_S50_B	40	ESC	ESC_A1_S50_B_40	China	BGISEQ-500	Smart-Seq2	BGISEQ-500 ESC Sequencing rep1	SE50	ESC Sequencing rep1
CL100022584_L02_41	ESC_A1_S50_B	41	ESC	ESC_A1_S50_B_41	China	BGISEQ-500	Smart-Seq2	BGISEQ-500 ESC Sequencing rep1	SE50	ESC Sequencing rep1
CL100022584_L02_42	ESC_A1_S50_B	42	ESC	ESC_A1_S50_B_42	China	BGISEQ-500	Smart-Seq2	BGISEQ-500 ESC Sequencing rep1	SE50	ESC Sequencing rep1
CL100022584_L02_43	ESC_A1_S50_B	43	ESC	ESC_A1_S50_B_43	China	BGISEQ-500	Smart-Seq2	BGISEQ-500 ESC Sequencing rep1	SE50	ESC Sequencing rep1
CL100022584_L02_44	ESC_A1_S50_B	44	ESC	ESC_A1_S50_B_44	China	BGISEQ-500	Smart-Seq2	BGISEQ-500 ESC Sequencing rep1	SE50	ESC Sequencing rep1
CL100022584_L02_45	ESC_A1_S50_B	45	ESC	ESC_A1_S50_B_45	China	BGISEQ-500	Smart-Seq2	BGISEQ-500 ESC Sequencing rep1	SE50	ESC Sequencing rep1
CL100022584_L02_48	ESC_A1_S50_B	48	ESC	ESC_A1_S50_B_48	China	BGISEQ-500	Smart-Seq2	BGISEQ-500 ESC Sequencing rep1	SE50	ESC Sequencing rep1
CL100022777_L02_1	ESC_A1_S100_B	1	ESC	ESC_A1_S100_B_01	China	BGISEQ-500	Smart-Seq2	BGISEQ-500 ESC Sequencing rep1	SE100	ESC Sequencing rep1
CL100022777_L02_2	ESC_A1_S100_B	2	ESC	ESC_A1_S100_B_02	China	BGISEQ-500	Smart-Seq2	BGISEQ-500 ESC Sequencing rep1	SE100	ESC Sequencing rep1
CL100022777_L02_3	ESC_A1_S100_B	3	ESC	ESC_A1_S100_B_03	China	BGISEQ-500	Smart-Seq2	BGISEQ-500 ESC Sequencing rep1	SE100	ESC Sequencing rep1
CL100022777_L02_4	ESC_A1_S100_B	4	ESC	ESC_A1_S100_B_04	China	BGISEQ-500	Smart-Seq2	BGISEQ-500 ESC Sequencing rep1	SE100	ESC Sequencing rep1
CL100022777_L02_6	ESC_A1_S100_B	6	ESC	ESC_A1_S100_B_06	China	BGISEQ-500	Smart-Seq2	BGISEQ-500 ESC Sequencing rep1	SE100	ESC Sequencing rep1
CL100022777_L02_7	ESC_A1_S100_B	7	ESC	ESC_A1_S100_B_07	China	BGISEQ-500	Smart-Seq2	BGISEQ-500 ESC Sequencing rep1	SE100	ESC Sequencing rep1
CL100022777_L02_8	ESC_A1_S100_B	8	ESC	ESC_A1_S100_B_08	China	BGISEQ-500	Smart-Seq2	BGISEQ-500 ESC Sequencing rep1	SE100	ESC Sequencing rep1
CL100022777_L02_10	ESC_A1_S100_B	10	ESC	ESC_A1_S100_B_10	China	BGISEQ-500	Smart-Seq2	BGISEQ-500 ESC Sequencing rep1	SE100	ESC Sequencing rep1
CL100022777_L02_11	ESC_A1_S100_B	11	ESC	ESC_A1_S100_B_11	China	BGISEQ-500	Smart-Seq2	BGISEQ-500 ESC Sequencing rep1	SE100	ESC Sequencing rep1
CL100022777_L02_12	ESC_A1_S100_B	12	ESC	ESC_A1_S100_B_12	China	BGISEQ-500	Smart-Seq2	BGISEQ-500 ESC Sequencing rep1	SE100	ESC Sequencing rep1
CL100022777_L02_13	ESC_A1_S100_B	13	ESC	ESC_A1_S100_B_13	China	BGISEQ-500	Smart-Seq2	BGISEQ-500 ESC Sequencing rep1	SE100	ESC Sequencing rep1
CL100022777_L02_14	ESC_A1_S100_B	14	ESC	ESC_A1_S100_B_14	China	BGISEQ-500	Smart-Seq2	BGISEQ-500 ESC Sequencing rep1	SE100	ESC Sequencing rep1
CL100022777_L02_15	ESC_A1_S100_B	15	ESC	ESC_A1_S100_B_15	China	BGISEQ-500	Smart-Seq2	BGISEQ-500 ESC Sequencing rep1	SE100	ESC Sequencing rep1
CL100022777_L02_16	ESC_A1_S100_B	16	ESC	ESC_A1_S100_B_16	China	BGISEQ-500	Smart-Seq2	BGISEQ-500 ESC Sequencing rep1	SE100	ESC Sequencing rep1
CL100022777_L02_17	ESC_A1_S100_B	17	ESC	ESC_A1_S100_B_17	China	BGISEQ-500	Smart-Seq2	BGISEQ-500 ESC Sequencing rep1	SE100	ESC Sequencing rep1
CL100022777_L02_18	ESC_A1_S100_B	18	ESC	ESC_A1_S100_B_18	China	BGISEQ-500	Smart-Seq2	BGISEQ-500 ESC Sequencing rep1	SE100	ESC Sequencing rep1
CL100022777_L02_19	ESC_A1_S100_B	19	ESC	ESC_A1_S100_B_19	China	BGISEQ-500	Smart-Seq2	BGISEQ-500 ESC Sequencing rep1	SE100	ESC Sequencing rep1
CL100022777_L02_21	ESC_A1_S100_B	21	ESC	ESC_A1_S100_B_21	China	BGISEQ-500	Smart-Seq2	BGISEQ-500 ESC Sequencing rep1	SE100	ESC Sequencing rep1
CL100022777_L02_22	ESC_A1_S100_B	22	ESC	ESC_A1_S100_B_22	China	BGISEQ-500	Smart-Seq2	BGISEQ-500 ESC Sequencing rep1	SE100	ESC Sequencing rep1
CL100022777_L02_23	ESC_A1_S100_B	23	ESC	ESC_A1_S100_B_23	China	BGISEQ-500	Smart-Seq2	BGISEQ-500 ESC Sequencing rep1	SE100	ESC Sequencing rep1
CL100022777_L02_24	ESC_A1_S100_B	24	ESC	ESC_A1_S100_B_24	China	BGISEQ-500	Smart-Seq2	BGISEQ-500 ESC Sequencing rep1	SE100	ESC Sequencing rep1
CL100022777_L02_26	ESC_A1_S100_B	26	ESC	ESC_A1_S100_B_26	China	BGISEQ-500	Smart-Seq2	BGISEQ-500 ESC Sequencing rep1	SE100	ESC Sequencing rep1
CL100022777_L02_27	ESC_A1_S100_B	27	ESC	ESC_A1_S100_B_27	China	BGISEQ-500	Smart-Seq2	BGISEQ-500 ESC Sequencing rep1	SE100	ESC Sequencing rep1
CL100022777_L02_28	ESC_A1_S100_B	28	ESC	ESC_A1_S100_B_28	China	BGISEQ-500	Smart-Seq2	BGISEQ-500 ESC Sequencing rep1	SE100	ESC Sequencing rep1
CL100022777_L02_29	ESC_A1_S100_B	29	ESC	ESC_A1_S100_B_29	China	BGISEQ-500	Smart-Seq2	BGISEQ-500 ESC Sequencing rep1	SE100	ESC Sequencing rep1
CL100022777_L02_30	ESC_A1_S100_B	30	ESC	ESC_A1_S100_B_30	China	BGISEQ-500	Smart-Seq2	BGISEQ-500 ESC Sequencing rep1	SE100	ESC Sequencing rep1
CL100022777_L02_31	ESC_A1_S100_B	31	ESC	ESC_A1_S100_B_31	China	BGISEQ-500	Smart-Seq2	BGISEQ-500 ESC Sequencing rep1	SE100	ESC Sequencing rep1
CL100022777_L02_32	ESC_A1_S100_B	32	ESC	ESC_A1_S100_B_32	China	BGISEQ-500	Smart-Seq2	BGISEQ-500 ESC Sequencing rep1	SE100	ESC Sequencing rep1
CL100022777_L02_33	ESC_A1_S100_B	33	ESC	ESC_A1_S100_B_33	China	BGISEQ-500	Smart-Seq2	BGISEQ-500 ESC Sequencing rep1	SE100	ESC Sequencing rep1
CL100022777_L02_35	ESC_A1_S100_B	35	ESC	ESC_A1_S100_B_35	China	BGISEQ-500	Smart-Seq2	BGISEQ-500 ESC Sequencing rep1	SE100	ESC Sequencing rep1
CL100022777_L02_36	ESC_A1_S100_B	36	ESC	ESC_A1_S100_B_36	China	BGISEQ-500	Smart-Seq2	BGISEQ-500 ESC Sequencing rep1	SE100	ESC Sequencing rep1
CL100022777_L02_38	ESC_A1_S100_B	38	ESC	ESC_A1_S100_B_38	China	BGISEQ-500	Smart-Seq2	BGISEQ-500 ESC Sequencing rep1	SE100	ESC Sequencing rep1
CL100022777_L02_39	ESC_A1_S100_B	39	ESC	ESC_A1_S100_B_39	China	BGISEQ-500	Smart-Seq2	BGISEQ-500 ESC Sequencing rep1	SE100	ESC Sequencing rep1
CL100022777_L02_40	ESC_A1_S100_B	40	ESC	ESC_A1_S100_B_40	China	BGISEQ-500	Smart-Seq2	BGISEQ-500 ESC Sequencing rep1	SE100	ESC Sequencing rep1
CL100022777_L02_41	ESC_A1_S100_B	41	ESC	ESC_A1_S100_B_41	China	BGISEQ-500	Smart-Seq2	BGISEQ-500 ESC Sequencing rep1	SE100	ESC Sequencing rep1
CL100022777_L02_42	ESC_A1_S100_B	42	ESC	ESC_A1_S100_B_42	China	BGISEQ-500	Smart-Seq2	BGISEQ-500 ESC Sequencing rep1	SE100	ESC Sequencing rep1
CL100022777_L02_43	ESC_A1_S100_B	43	ESC	ESC_A1_S100_B_43	China	BGISEQ-500	Smart-Seq2	BGISEQ-500 ESC Sequencing rep1	SE100	ESC Sequencing rep1
CL100022777_L02_44	ESC_A1_S100_B	44	ESC	ESC_A1_S100_B_44	China	BGISEQ-500	Smart-Seq2	BGISEQ-500 ESC Sequencing rep1	SE100	ESC Sequencing rep1
CL100022777_L02_45	ESC_A1_S100_B	45	ESC	ESC_A1_S100_B_45	China	BGISEQ-500	Smart-Seq2	BGISEQ-500 ESC Sequencing rep1	SE100	ESC Sequencing rep1
CL100022777_L02_48	ESC_A1_S100_B	48	ESC	ESC_A1_S100_B_48	China	BGISEQ-500	Smart-Seq2	BGISEQ-500 ESC Sequencing rep1	SE100	ESC Sequencing rep1
CL100037423_L01_1	ESC_A1_P100_B	1	ESC	ESC_A1_P100_B_01	China	BGISEQ-500	Smart-Seq2	BGISEQ-500 ESC Sequencing rep1	PE100	ESC Sequencing rep1
CL100037423_L01_10	ESC_A1_P100_B	10	ESC	ESC_A1_P100_B_10	China	BGISEQ-500	Smart-Seq2	BGISEQ-500 ESC Sequencing rep1	PE100	ESC Sequencing rep1
CL100037423_L01_11	ESC_A1_P100_B	11	ESC	ESC_A1_P100_B_11	China	BGISEQ-500	Smart-Seq2	BGISEQ-500 ESC Sequencing rep1	PE100	ESC Sequencing rep1
CL100037423_L01_12	ESC_A1_P100_B	12	ESC	ESC_A1_P100_B_12	China	BGISEQ-500	Smart-Seq2	BGISEQ-500 ESC Sequencing rep1	PE100	ESC Sequencing rep1
CL100037423_L01_13	ESC_A1_P100_B	13	ESC	ESC_A1_P100_B_13	China	BGISEQ-500	Smart-Seq2	BGISEQ-500 ESC Sequencing rep1	PE100	ESC Sequencing rep1
CL100037423_L01_14	ESC_A1_P100_B	14	ESC	ESC_A1_P100_B_14	China	BGISEQ-500	Smart-Seq2	BGISEQ-500 ESC Sequencing rep1	PE100	ESC Sequencing rep1
CL100037423_L01_15	ESC_A1_P100_B	15	ESC	ESC_A1_P100_B_15	China	BGISEQ-500	Smart-Seq2	BGISEQ-500 ESC Sequencing rep1	PE100	ESC Sequencing rep1
CL100037423_L01_16	ESC_A1_P100_B	16	ESC	ESC_A1_P100_B_16	China	BGISEQ-500	Smart-Seq2	BGISEQ-500 ESC Sequencing rep1	PE100	ESC Sequencing rep1
CL100037423_L01_17	ESC_A1_P100_B	17	ESC	ESC_A1_P100_B_17	China	BGISEQ-500	Smart-Seq2	BGISEQ-500 ESC Sequencing rep1	PE100	ESC Sequencing rep1
CL100037423_L01_18	ESC_A1_P100_B	18	ESC	ESC_A1_P100_B_18	China	BGISEQ-500	Smart-Seq2	BGISEQ-500 ESC Sequencing rep1	PE100	ESC Sequencing rep1
CL100037423_L01_19	ESC_A1_P100_B	19	ESC	ESC_A1_P100_B_19	China	BGISEQ-500	Smart-Seq2	BGISEQ-500 ESC Sequencing rep1	PE100	ESC Sequencing rep1
CL100037423_L01_2	ESC_A1_P100_B	2	ESC	ESC_A1_P100_B_02	China	BGISEQ-500	Smart-Seq2	BGISEQ-500 ESC Sequencing rep1	PE100	ESC Sequencing rep1
CL100037423_L01_20	ESC_A1_P100_B	20	ESC	ESC_A1_P100_B_20	China	BGISEQ-500	Smart-Seq2	BGISEQ-500 Missed, ESC Sequencing rep1	PE100	Missed, ESC Sequencing rep1
CL100037423_L01_21	ESC_A1_P100_B	21	ESC	ESC_A1_P100_B_21	China	BGISEQ-500	Smart-Seq2	BGISEQ-500 ESC Sequencing rep1	PE100	ESC Sequencing rep1
CL100037423_L01_22	ESC_A1_P100_B	22	ESC	ESC_A1_P100_B_22	China	BGISEQ-500	Smart-Seq2	BGISEQ-500 Missed, ESC Sequencing rep1	PE100	Missed, ESC Sequencing rep1
CL100037423_L01_23	ESC_A1_P100_B	23	ESC	ESC_A1_P100_B_23	China	BGISEQ-500	Smart-Seq2	BGISEQ-500 ESC Sequencing rep1	PE100	ESC Sequencing rep1
CL100037423_L01_24	ESC_A1_P100_B	24	ESC	ESC_A1_P100_B_24	China	BGISEQ-500	Smart-Seq2	BGISEQ-500 ESC Sequencing rep1	PE100	ESC Sequencing rep1
CL100037423_L01_25	ESC_A1_P100_B	25	ESC	ESC_A1_P100_B_25	China	BGISEQ-500	Smart-Seq2	BGISEQ-500 ESC Sequencing rep1	PE100	ESC Sequencing rep1
CL100037423_L01_26	ESC_A1_P100_B	26	ESC	ESC_A1_P100_B_26	China	BGISEQ-500	Smart-Seq2	BGISEQ-500 ESC Sequencing rep1	PE100	ESC Sequencing rep1
CL100037423_L01_27	ESC_A1_P100_B	27	ESC	ESC_A1_P100_B_27	China	BGISEQ-500	Smart-Seq2	BGISEQ-500 ESC Sequencing rep1	PE100	ESC Sequencing rep1
CL100037423_L01_28	ESC_A1_P100_B	28	ESC	ESC_A1_P100_B_28	China	BGISEQ-500	Smart-Seq2	BGISEQ-500 ESC Sequencing rep1	PE100	ESC Sequencing rep1
CL100037423_L01_29	ESC_A1_P100_B	29	ESC	ESC_A1_P100_B_29	China	BGISEQ-500	Smart-Seq2	BGISEQ-500 ESC Sequencing rep1	PE100	ESC Sequencing rep1
CL100037423_L01_3	ESC_A1_P100_B	3	ESC	ESC_A1_P100_B_03	China	BGISEQ-500	Smart-Seq2	BGISEQ-500 ESC Sequencing rep1	PE100	ESC Sequencing rep1
CL100037423_L01_30	ESC_A1_P100_B	30	ESC	ESC_A1_P100_B_30	China	BGISEQ-500	Smart-Seq2	BGISEQ-500 ESC Sequencing rep1	PE100	ESC Sequencing rep1
CL100037423_L01_31	ESC_A1_P100_B	31	ESC	ESC_A1_P100_B_31	China	BGISEQ-500	Smart-Seq2	BGISEQ-500 ESC Sequencing rep1	PE100	ESC Sequencing rep1
CL100037423_L01_32	ESC_A1_P100_B	32	ESC	ESC_A1_P100_B_32	China	BGISEQ-500	Smart-Seq2	BGISEQ-500 ESC Sequencing rep1	PE100	ESC Sequencing rep1
CL100037423_L01_33	ESC_A1_P100_B	33	ESC	ESC_A1_P100_B_33	China	BGISEQ-500	Smart-Seq2	BGISEQ-500 ESC Sequencing rep1	PE100	ESC Sequencing rep1
CL100037423_L01_35	ESC_A1_P100_B	35	ESC	ESC_A1_P100_B_35	China	BGISEQ-500	Smart-Seq2	BGISEQ-500 ESC Sequencing rep1	PE100	ESC Sequencing rep1
CL100037423_L01_36	ESC_A1_P100_B	36	ESC	ESC_A1_P100_B_36	China	BGISEQ-500	Smart-Seq2	BGISEQ-500 ESC Sequencing rep1	PE100	ESC Sequencing rep1
CL100037423_L01_37	ESC_A1_P100_B	37	ESC	ESC_A1_P100_B_37	China	BGISEQ-500	Smart-Seq2	BGISEQ-500 ESC Sequencing rep1	PE100	ESC Sequencing rep1
CL100037423_L01_38	ESC_A1_P100_B	38	ESC	ESC_A1_P100_B_38	China	BGISEQ-500	Smart-Seq2	BGISEQ-500 ESC Sequencing rep1	PE100	ESC Sequencing rep1
CL100037423_L01_39	ESC_A1_P100_B	39	ESC	ESC_A1_P100_B_39	China	BGISEQ-500	Smart-Seq2	BGISEQ-500 ESC Sequencing rep1	PE100	ESC Sequencing rep1
CL100037423_L01_4	ESC_A1_P100_B	4	ESC	ESC_A1_P100_B_04	China	BGISEQ-500	Smart-Seq2	BGISEQ-500 ESC Sequencing rep1	PE100	ESC Sequencing rep1
CL100037423_L01_40	ESC_A1_P100_B	40	ESC	ESC_A1_P100_B_40	China	BGISEQ-500	Smart-Seq2	BGISEQ-500 ESC Sequencing rep1	PE100	ESC Sequencing rep1
CL100037423_L01_41	ESC_A1_P100_B	41	ESC	ESC_A1_P100_B_41	China	BGISEQ-500	Smart-Seq2	BGISEQ-500 ESC Sequencing rep1	PE100	ESC Sequencing rep1
CL100037423_L01_42	ESC_A1_P100_B	42	ESC	ESC_A1_P100_B_42	China	BGISEQ-500	Smart-Seq2	BGISEQ-500 ESC Sequencing rep1	PE100	ESC Sequencing rep1
CL100037423_L01_43	ESC_A1_P100_B	43	ESC	ESC_A1_P100_B_43	China	BGISEQ-500	Smart-Seq2	BGISEQ-500 ESC Sequencing rep1	PE100	ESC Sequencing rep1
CL100037423_L01_44	ESC_A1_P100_B	44	ESC	ESC_A1_P100_B_44	China	BGISEQ-500	Smart-Seq2	BGISEQ-500 ESC Sequencing rep1	PE100	ESC Sequencing rep1
CL100037423_L01_45	ESC_A1_P100_B	45	ESC	ESC_A1_P100_B_45	China	BGISEQ-500	Smart-Seq2	BGISEQ-500 ESC Sequencing rep1	PE100	ESC Sequencing rep1
CL100037423_L01_46	ESC_A1_P100_B	46	ESC	ESC_A1_P100_B_46	China	BGISEQ-500	Smart-Seq2	BGISEQ-500 ESC Sequencing rep1	PE100	ESC Sequencing rep1
CL100037423_L01_47	ESC_A1_P100_B	47	ESC	ESC_A1_P100_B_47	China	BGISEQ-500	Smart-Seq2	BGISEQ-500 ESC Sequencing rep1	PE100	ESC Sequencing rep1
CL100037423_L01_48	ESC_A1_P100_B	48	ESC	ESC_A1_P100_B_48	China	BGISEQ-500	Smart-Seq2	BGISEQ-500 ESC Sequencing rep1	PE100	ESC Sequencing rep1
CL100037423_L01_6	ESC_A1_P100_B	6	ESC	ESC_A1_P100_B_06	China	BGISEQ-500	Smart-Seq2	BGISEQ-500 ESC Sequencing rep1	PE100	ESC Sequencing rep1
CL100037423_L01_7	ESC_A1_P100_B	7	ESC	ESC_A1_P100_B_07	China	BGISEQ-500	Smart-Seq2	BGISEQ-500 ESC Sequencing rep1	PE100	ESC Sequencing rep1
CL100037423_L01_8	ESC_A1_P100_B	8	ESC	ESC_A1_P100_B_08	China	BGISEQ-500	Smart-Seq2	BGISEQ-500 Missed, ESC Sequencing rep1	PE100	Missed, ESC Sequencing rep1
CL100022585_L01_1	ESC_A2_S50_B	1	ESC	ESC_A2_S50_B_01	China	BGISEQ-500	Smart-Seq2	BGISEQ-500 ESC Sequencing rep2	SE50	ESC Sequencing rep2
CL100022585_L01_2	ESC_A2_S50_B	2	ESC	ESC_A2_S50_B_02	China	BGISEQ-500	Smart-Seq2	BGISEQ-500 ESC Sequencing rep2	SE50	ESC Sequencing rep2
CL100022585_L01_3	ESC_A2_S50_B	3	ESC	ESC_A2_S50_B_03	China	BGISEQ-500	Smart-Seq2	BGISEQ-500 ESC Sequencing rep2	SE50	ESC Sequencing rep2
CL100022585_L01_4	ESC_A2_S50_B	4	ESC	ESC_A2_S50_B_04	China	BGISEQ-500	Smart-Seq2	BGISEQ-500 ESC Sequencing rep2	SE50	ESC Sequencing rep2
CL100022585_L01_6	ESC_A2_S50_B	6	ESC	ESC_A2_S50_B_06	China	BGISEQ-500	Smart-Seq2	BGISEQ-500 ESC Sequencing rep2	SE50	ESC Sequencing rep2
CL100022585_L01_7	ESC_A2_S50_B	7	ESC	ESC_A2_S50_B_07	China	BGISEQ-500	Smart-Seq2	BGISEQ-500 ESC Sequencing rep2	SE50	ESC Sequencing rep2
CL100022585_L01_10	ESC_A2_S50_B	10	ESC	ESC_A2_S50_B_10	China	BGISEQ-500	Smart-Seq2	BGISEQ-500 ESC Sequencing rep2	SE50	ESC Sequencing rep2
CL100022585_L01_11	ESC_A2_S50_B	11	ESC	ESC_A2_S50_B_11	China	BGISEQ-500	Smart-Seq2	BGISEQ-500 ESC Sequencing rep2	SE50	ESC Sequencing rep2
CL100022585_L01_13	ESC_A2_S50_B	13	ESC	ESC_A2_S50_B_13	China	BGISEQ-500	Smart-Seq2	BGISEQ-500 ESC Sequencing rep2	SE50	ESC Sequencing rep2
CL100022585_L01_14	ESC_A2_S50_B	14	ESC	ESC_A2_S50_B_14	China	BGISEQ-500	Smart-Seq2	BGISEQ-500 ESC Sequencing rep2	SE50	ESC Sequencing rep2
CL100022585_L01_15	ESC_A2_S50_B	15	ESC	ESC_A2_S50_B_15	China	BGISEQ-500	Smart-Seq2	BGISEQ-500 ESC Sequencing rep2	SE50	ESC Sequencing rep2
CL100022585_L01_16	ESC_A2_S50_B	16	ESC	ESC_A2_S50_B_16	China	BGISEQ-500	Smart-Seq2	BGISEQ-500 ESC Sequencing rep2	SE50	ESC Sequencing rep2
CL100022585_L01_17	ESC_A2_S50_B	17	ESC	ESC_A2_S50_B_17	China	BGISEQ-500	Smart-Seq2	BGISEQ-500 ESC Sequencing rep2	SE50	ESC Sequencing rep2
CL100022585_L01_18	ESC_A2_S50_B	18	ESC	ESC_A2_S50_B_18	China	BGISEQ-500	Smart-Seq2	BGISEQ-500 ESC Sequencing rep2	SE50	ESC Sequencing rep2
CL100022585_L01_19	ESC_A2_S50_B	19	ESC	ESC_A2_S50_B_19	China	BGISEQ-500	Smart-Seq2	BGISEQ-500 ESC Sequencing rep2	SE50	ESC Sequencing rep2
CL100022585_L01_21	ESC_A2_S50_B	21	ESC	ESC_A2_S50_B_21	China	BGISEQ-500	Smart-Seq2	BGISEQ-500 ESC Sequencing rep2	SE50	ESC Sequencing rep2
CL100022585_L01_23	ESC_A2_S50_B	23	ESC	ESC_A2_S50_B_23	China	BGISEQ-500	Smart-Seq2	BGISEQ-500 ESC Sequencing rep2	SE50	ESC Sequencing rep2
CL100022585_L01_24	ESC_A2_S50_B	24	ESC	ESC_A2_S50_B_24	China	BGISEQ-500	Smart-Seq2	BGISEQ-500 ESC Sequencing rep2	SE50	ESC Sequencing rep2
CL100022585_L01_26	ESC_A2_S50_B	26	ESC	ESC_A2_S50_B_26	China	BGISEQ-500	Smart-Seq2	BGISEQ-500 ESC Sequencing rep2	SE50	ESC Sequencing rep2
CL100022585_L01_27	ESC_A2_S50_B	27	ESC	ESC_A2_S50_B_27	China	BGISEQ-500	Smart-Seq2	BGISEQ-500 ESC Sequencing rep2	SE50	ESC Sequencing rep2
CL100022585_L01_28	ESC_A2_S50_B	28	ESC	ESC_A2_S50_B_28	China	BGISEQ-500	Smart-Seq2	BGISEQ-500 ESC Sequencing rep2	SE50	ESC Sequencing rep2
CL100022585_L01_29	ESC_A2_S50_B	29	ESC	ESC_A2_S50_B_29	China	BGISEQ-500	Smart-Seq2	BGISEQ-500 ESC Sequencing rep2	SE50	ESC Sequencing rep2
CL100022585_L01_30	ESC_A2_S50_B	30	ESC	ESC_A2_S50_B_30	China	BGISEQ-500	Smart-Seq2	BGISEQ-500 ESC Sequencing rep2	SE50	ESC Sequencing rep2
CL100022585_L01_31	ESC_A2_S50_B	31	ESC	ESC_A2_S50_B_31	China	BGISEQ-500	Smart-Seq2	BGISEQ-500 ESC Sequencing rep2	SE50	ESC Sequencing rep2
CL100022585_L01_32	ESC_A2_S50_B	32	ESC	ESC_A2_S50_B_32	China	BGISEQ-500	Smart-Seq2	BGISEQ-500 ESC Sequencing rep2	SE50	ESC Sequencing rep2
CL100022585_L01_33	ESC_A2_S50_B	33	ESC	ESC_A2_S50_B_33	China	BGISEQ-500	Smart-Seq2	BGISEQ-500 ESC Sequencing rep2	SE50	ESC Sequencing rep2
CL100022585_L01_35	ESC_A2_S50_B	35	ESC	ESC_A2_S50_B_35	China	BGISEQ-500	Smart-Seq2	BGISEQ-500 ESC Sequencing rep2	SE50	ESC Sequencing rep2
CL100022585_L01_36	ESC_A2_S50_B	36	ESC	ESC_A2_S50_B_36	China	BGISEQ-500	Smart-Seq2	BGISEQ-500 ESC Sequencing rep2	SE50	ESC Sequencing rep2
CL100022585_L01_38	ESC_A2_S50_B	38	ESC	ESC_A2_S50_B_38	China	BGISEQ-500	Smart-Seq2	BGISEQ-500 ESC Sequencing rep2	SE50	ESC Sequencing rep2
CL100022585_L01_39	ESC_A2_S50_B	39	ESC	ESC_A2_S50_B_39	China	BGISEQ-500	Smart-Seq2	BGISEQ-500 ESC Sequencing rep2	SE50	ESC Sequencing rep2
CL100022585_L01_40	ESC_A2_S50_B	40	ESC	ESC_A2_S50_B_40	China	BGISEQ-500	Smart-Seq2	BGISEQ-500 ESC Sequencing rep2	SE50	ESC Sequencing rep2
CL100022585_L01_41	ESC_A2_S50_B	41	ESC	ESC_A2_S50_B_41	China	BGISEQ-500	Smart-Seq2	BGISEQ-500 ESC Sequencing rep2	SE50	ESC Sequencing rep2
CL100022585_L01_42	ESC_A2_S50_B	42	ESC	ESC_A2_S50_B_42	China	BGISEQ-500	Smart-Seq2	BGISEQ-500 ESC Sequencing rep2	SE50	ESC Sequencing rep2
CL100022585_L01_43	ESC_A2_S50_B	43	ESC	ESC_A2_S50_B_43	China	BGISEQ-500	Smart-Seq2	BGISEQ-500 ESC Sequencing rep2	SE50	ESC Sequencing rep2
CL100022585_L01_44	ESC_A2_S50_B	44	ESC	ESC_A2_S50_B_44	China	BGISEQ-500	Smart-Seq2	BGISEQ-500 ESC Sequencing rep2	SE50	ESC Sequencing rep2
CL100022585_L01_45	ESC_A2_S50_B	45	ESC	ESC_A2_S50_B_45	China	BGISEQ-500	Smart-Seq2	BGISEQ-500 ESC Sequencing rep2	SE50	ESC Sequencing rep2
CL100022585_L01_48	ESC_A2_S50_B	48	ESC	ESC_A2_S50_B_48	China	BGISEQ-500	Smart-Seq2	BGISEQ-500 ESC Sequencing rep2	SE50	ESC Sequencing rep2
CL100022488_L01_1	ESC_A2_S100_B	1	ESC	ESC_A2_S100_B_01	China	BGISEQ-500	Smart-Seq2	BGISEQ-500 ESC Sequencing rep2	SE100	ESC Sequencing rep2
CL100022488_L01_2	ESC_A2_S100_B	2	ESC	ESC_A2_S100_B_02	China	BGISEQ-500	Smart-Seq2	BGISEQ-500 ESC Sequencing rep2	SE100	ESC Sequencing rep2
CL100022488_L01_4	ESC_A2_S100_B	4	ESC	ESC_A2_S100_B_04	China	BGISEQ-500	Smart-Seq2	BGISEQ-500 ESC Sequencing rep2	SE100	ESC Sequencing rep2
CL100022488_L01_13	ESC_A2_S100_B	13	ESC	ESC_A2_S100_B_13	China	BGISEQ-500	Smart-Seq2	BGISEQ-500 ESC Sequencing rep2	SE100	ESC Sequencing rep2
CL100022488_L01_16	ESC_A2_S100_B	16	ESC	ESC_A2_S100_B_16	China	BGISEQ-500	Smart-Seq2	BGISEQ-500 ESC Sequencing rep2	SE100	ESC Sequencing rep2
CL100022488_L01_17	ESC_A2_S100_B	17	ESC	ESC_A2_S100_B_17	China	BGISEQ-500	Smart-Seq2	BGISEQ-500 ESC Sequencing rep2	SE100	ESC Sequencing rep2
CL100022488_L01_21	ESC_A2_S100_B	21	ESC	ESC_A2_S100_B_21	China	BGISEQ-500	Smart-Seq2	BGISEQ-500 ESC Sequencing rep2	SE100	ESC Sequencing rep2
CL100022488_L01_26	ESC_A2_S100_B	26	ESC	ESC_A2_S100_B_26	China	BGISEQ-500	Smart-Seq2	BGISEQ-500 ESC Sequencing rep2	SE100	ESC Sequencing rep2
CL100022488_L01_27	ESC_A2_S100_B	27	ESC	ESC_A2_S100_B_27	China	BGISEQ-500	Smart-Seq2	BGISEQ-500 ESC Sequencing rep2	SE100	ESC Sequencing rep2
CL100022488_L01_30	ESC_A2_S100_B	30	ESC	ESC_A2_S100_B_30	China	BGISEQ-500	Smart-Seq2	BGISEQ-500 ESC Sequencing rep2	SE100	ESC Sequencing rep2
CL100022488_L01_38	ESC_A2_S100_B	38	ESC	ESC_A2_S100_B_38	China	BGISEQ-500	Smart-Seq2	BGISEQ-500 ESC Sequencing rep2	SE100	ESC Sequencing rep2
CL100022488_L01_39	ESC_A2_S100_B	39	ESC	ESC_A2_S100_B_39	China	BGISEQ-500	Smart-Seq2	BGISEQ-500 ESC Sequencing rep2	SE100	ESC Sequencing rep2
CL100022488_L01_41	ESC_A2_S100_B	41	ESC	ESC_A2_S100_B_41	China	BGISEQ-500	Smart-Seq2	BGISEQ-500 ESC Sequencing rep2	SE100	ESC Sequencing rep2
CL100022488_L01_45	ESC_A2_S100_B	45	ESC	ESC_A2_S100_B_45	China	BGISEQ-500	Smart-Seq2	BGISEQ-500 ESC Sequencing rep2	SE100	ESC Sequencing rep2
CL100022585_L02_1	ESC_B_S50_B	49	ESC	ESC_B_S50_B_01	China	BGISEQ-500	Smart-Seq2	BGISEQ-500 ESC Library rep	SE50	ESC Library rep
CL100022585_L02_2	ESC_B_S50_B	50	ESC	ESC_B_S50_B_02	China	BGISEQ-500	Smart-Seq2	BGISEQ-500 ESC Library rep	SE50	ESC Library rep
CL100022585_L02_3	ESC_B_S50_B	51	ESC	ESC_B_S50_B_03	China	BGISEQ-500	Smart-Seq2	BGISEQ-500 ESC Library rep	SE50	ESC Library rep
CL100022585_L02_4	ESC_B_S50_B	52	ESC	ESC_B_S50_B_04	China	BGISEQ-500	Smart-Seq2	BGISEQ-500 ESC Library rep	SE50	ESC Library rep
CL100022585_L02_5	ESC_B_S50_B	53	ESC	ESC_B_S50_B_05	China	BGISEQ-500	Smart-Seq2	BGISEQ-500 ESC Library rep	SE50	ESC Library rep
CL100022585_L02_7	ESC_B_S50_B	55	ESC	ESC_B_S50_B_07	China	BGISEQ-500	Smart-Seq2	BGISEQ-500 ESC Library rep	SE50	ESC Library rep
CL100022585_L02_9	ESC_B_S50_B	57	ESC	ESC_B_S50_B_09	China	BGISEQ-500	Smart-Seq2	BGISEQ-500 ESC Library rep	SE50	ESC Library rep
CL100022585_L02_10	ESC_B_S50_B	58	ESC	ESC_B_S50_B_10	China	BGISEQ-500	Smart-Seq2	BGISEQ-500 ESC Library rep	SE50	ESC Library rep
CL100022585_L02_11	ESC_B_S50_B	59	ESC	ESC_B_S50_B_11	China	BGISEQ-500	Smart-Seq2	BGISEQ-500 ESC Library rep	SE50	ESC Library rep
CL100022585_L02_13	ESC_B_S50_B	61	ESC	ESC_B_S50_B_13	China	BGISEQ-500	Smart-Seq2	BGISEQ-500 ESC Library rep	SE50	ESC Library rep
CL100022585_L02_14	ESC_B_S50_B	49	ESC	ESC_B_S50_B_14	China	BGISEQ-500	Smart-Seq2	BGISEQ-500 ESC Library rep	SE50	ESC Library rep
CL100022585_L02_15	ESC_B_S50_B	50	ESC	ESC_B_S50_B_15	China	BGISEQ-500	Smart-Seq2	BGISEQ-500 ESC Library rep	SE50	ESC Library rep
CL100022585_L02_17	ESC_B_S50_B	52	ESC	ESC_B_S50_B_17	China	BGISEQ-500	Smart-Seq2	BGISEQ-500 ESC Library rep	SE50	ESC Library rep
CL100022585_L02_18	ESC_B_S50_B	53	ESC	ESC_B_S50_B_18	China	BGISEQ-500	Smart-Seq2	BGISEQ-500 ESC Library rep	SE50	ESC Library rep
CL100022585_L02_19	ESC_B_S50_B	54	ESC	ESC_B_S50_B_19	China	BGISEQ-500	Smart-Seq2	BGISEQ-500 ESC Library rep	SE50	ESC Library rep
CL100022585_L02_20	ESC_B_S50_B	55	ESC	ESC_B_S50_B_20	China	BGISEQ-500	Smart-Seq2	BGISEQ-500 ESC Library rep	SE50	ESC Library rep
CL100022585_L02_21	ESC_B_S50_B	56	ESC	ESC_B_S50_B_21	China	BGISEQ-500	Smart-Seq2	BGISEQ-500 ESC Library rep	SE50	ESC Library rep
CL100022585_L02_23	ESC_B_S50_B	58	ESC	ESC_B_S50_B_23	China	BGISEQ-500	Smart-Seq2	BGISEQ-500 ESC Library rep	SE50	ESC Library rep
CL100022585_L02_25	ESC_B_S50_B	60	ESC	ESC_B_S50_B_25	China	BGISEQ-500	Smart-Seq2	BGISEQ-500 ESC Library rep	SE50	ESC Library rep
CL100022585_L02_26	ESC_B_S50_B	61	ESC	ESC_B_S50_B_26	China	BGISEQ-500	Smart-Seq2	BGISEQ-500 ESC Library rep	SE50	ESC Library rep
CL100022585_L02_27	ESC_B_S50_B	49	ESC	ESC_B_S50_B_27	China	BGISEQ-500	Smart-Seq2	BGISEQ-500 ESC Library rep	SE50	ESC Library rep
CL100022585_L02_28	ESC_B_S50_B	50	ESC	ESC_B_S50_B_28	China	BGISEQ-500	Smart-Seq2	BGISEQ-500 ESC Library rep	SE50	ESC Library rep
CL100022585_L02_29	ESC_B_S50_B	51	ESC	ESC_B_S50_B_29	China	BGISEQ-500	Smart-Seq2	BGISEQ-500 ESC Library rep	SE50	ESC Library rep
CL100022585_L02_30	ESC_B_S50_B	52	ESC	ESC_B_S50_B_30	China	BGISEQ-500	Smart-Seq2	BGISEQ-500 ESC Library rep	SE50	ESC Library rep
CL100022585_L02_31	ESC_B_S50_B	53	ESC	ESC_B_S50_B_31	China	BGISEQ-500	Smart-Seq2	BGISEQ-500 ESC Library rep	SE50	ESC Library rep
CL100022585_L02_33	ESC_B_S50_B	55	ESC	ESC_B_S50_B_33	China	BGISEQ-500	Smart-Seq2	BGISEQ-500 ESC Library rep	SE50	ESC Library rep
CL100022585_L02_34	ESC_B_S50_B	56	ESC	ESC_B_S50_B_34	China	BGISEQ-500	Smart-Seq2	BGISEQ-500 ESC Library rep	SE50	ESC Library rep
CL100022585_L02_35	ESC_B_S50_B	57	ESC	ESC_B_S50_B_35	China	BGISEQ-500	Smart-Seq2	BGISEQ-500 ESC Library rep	SE50	ESC Library rep
CL100022585_L02_36	ESC_B_S50_B	58	ESC	ESC_B_S50_B_36	China	BGISEQ-500	Smart-Seq2	BGISEQ-500 ESC Library rep	SE50	ESC Library rep
CL100022585_L02_37	ESC_B_S50_B	59	ESC	ESC_B_S50_B_37	China	BGISEQ-500	Smart-Seq2	BGISEQ-500 ESC Library rep	SE50	ESC Library rep
CL100022585_L02_38	ESC_B_S50_B	60	ESC	ESC_B_S50_B_38	China	BGISEQ-500	Smart-Seq2	BGISEQ-500 ESC Library rep	SE50	ESC Library rep
CL100022488_L02_1	ESC_B_S100_B	49	ESC	ESC_B_S100_B_01	China	BGISEQ-500	Smart-Seq2	BGISEQ-500 ESC Library rep	SE100	ESC Library rep
CL100022488_L02_2	ESC_B_S100_B	50	ESC	ESC_B_S100_B_02	China	BGISEQ-500	Smart-Seq2	BGISEQ-500 ESC Library rep	SE100	ESC Library rep
CL100022488_L02_3	ESC_B_S100_B	51	ESC	ESC_B_S100_B_03	China	BGISEQ-500	Smart-Seq2	BGISEQ-500 ESC Library rep	SE100	ESC Library rep
CL100022488_L02_4	ESC_B_S100_B	52	ESC	ESC_B_S100_B_04	China	BGISEQ-500	Smart-Seq2	BGISEQ-500 ESC Library rep	SE100	ESC Library rep
CL100022488_L02_5	ESC_B_S100_B	53	ESC	ESC_B_S100_B_05	China	BGISEQ-500	Smart-Seq2	BGISEQ-500 ESC Library rep	SE100	ESC Library rep
CL100022488_L02_7	ESC_B_S100_B	55	ESC	ESC_B_S100_B_07	China	BGISEQ-500	Smart-Seq2	BGISEQ-500 ESC Library rep	SE100	ESC Library rep
CL100022488_L02_9	ESC_B_S100_B	57	ESC	ESC_B_S100_B_09	China	BGISEQ-500	Smart-Seq2	BGISEQ-500 ESC Library rep	SE100	ESC Library rep
CL100022488_L02_11	ESC_B_S100_B	59	ESC	ESC_B_S100_B_11	China	BGISEQ-500	Smart-Seq2	BGISEQ-500 ESC Library rep	SE100	ESC Library rep
CL100022488_L02_13	ESC_B_S100_B	61	ESC	ESC_B_S100_B_13	China	BGISEQ-500	Smart-Seq2	BGISEQ-500 ESC Library rep	SE100	ESC Library rep
CL100022488_L02_14	ESC_B_S100_B	49	ESC	ESC_B_S100_B_14	China	BGISEQ-500	Smart-Seq2	BGISEQ-500 ESC Library rep	SE100	ESC Library rep
CL100022488_L02_15	ESC_B_S100_B	50	ESC	ESC_B_S100_B_15	China	BGISEQ-500	Smart-Seq2	BGISEQ-500 ESC Library rep	SE100	ESC Library rep
CL100022488_L02_17	ESC_B_S100_B	52	ESC	ESC_B_S100_B_17	China	BGISEQ-500	Smart-Seq2	BGISEQ-500 ESC Library rep	SE100	ESC Library rep
CL100022488_L02_18	ESC_B_S100_B	53	ESC	ESC_B_S100_B_18	China	BGISEQ-500	Smart-Seq2	BGISEQ-500 ESC Library rep	SE100	ESC Library rep
CL100022488_L02_19	ESC_B_S100_B	54	ESC	ESC_B_S100_B_19	China	BGISEQ-500	Smart-Seq2	BGISEQ-500 ESC Library rep	SE100	ESC Library rep
CL100022488_L02_20	ESC_B_S100_B	55	ESC	ESC_B_S100_B_20	China	BGISEQ-500	Smart-Seq2	BGISEQ-500 ESC Library rep	SE100	ESC Library rep
CL100022488_L02_21	ESC_B_S100_B	56	ESC	ESC_B_S100_B_21	China	BGISEQ-500	Smart-Seq2	BGISEQ-500 ESC Library rep	SE100	ESC Library rep
CL100022488_L02_23	ESC_B_S100_B	58	ESC	ESC_B_S100_B_23	China	BGISEQ-500	Smart-Seq2	BGISEQ-500 ESC Library rep	SE100	ESC Library rep
CL100022488_L02_25	ESC_B_S100_B	60	ESC	ESC_B_S100_B_25	China	BGISEQ-500	Smart-Seq2	BGISEQ-500 ESC Library rep	SE100	ESC Library rep
CL100022488_L02_26	ESC_B_S100_B	61	ESC	ESC_B_S100_B_26	China	BGISEQ-500	Smart-Seq2	BGISEQ-500 ESC Library rep	SE100	ESC Library rep
CL100022488_L02_27	ESC_B_S100_B	49	ESC	ESC_B_S100_B_27	China	BGISEQ-500	Smart-Seq2	BGISEQ-500 ESC Library rep	SE100	ESC Library rep
CL100022488_L02_28	ESC_B_S100_B	50	ESC	ESC_B_S100_B_28	China	BGISEQ-500	Smart-Seq2	BGISEQ-500 ESC Library rep	SE100	ESC Library rep
CL100022488_L02_29	ESC_B_S100_B	51	ESC	ESC_B_S100_B_29	China	BGISEQ-500	Smart-Seq2	BGISEQ-500 ESC Library rep	SE100	ESC Library rep
CL100022488_L02_30	ESC_B_S100_B	52	ESC	ESC_B_S100_B_30	China	BGISEQ-500	Smart-Seq2	BGISEQ-500 ESC Library rep	SE100	ESC Library rep
CL100022488_L02_31	ESC_B_S100_B	53	ESC	ESC_B_S100_B_31	China	BGISEQ-500	Smart-Seq2	BGISEQ-500 ESC Library rep	SE100	ESC Library rep
CL100022488_L02_33	ESC_B_S100_B	55	ESC	ESC_B_S100_B_33	China	BGISEQ-500	Smart-Seq2	BGISEQ-500 ESC Library rep	SE100	ESC Library rep
CL100022488_L02_34	ESC_B_S100_B	56	ESC	ESC_B_S100_B_34	China	BGISEQ-500	Smart-Seq2	BGISEQ-500 ESC Library rep	SE100	ESC Library rep
CL100022488_L02_35	ESC_B_S100_B	57	ESC	ESC_B_S100_B_35	China	BGISEQ-500	Smart-Seq2	BGISEQ-500 ESC Library rep	SE100	ESC Library rep
CL100022488_L02_36	ESC_B_S100_B	58	ESC	ESC_B_S100_B_36	China	BGISEQ-500	Smart-Seq2	BGISEQ-500 ESC Library rep	SE100	ESC Library rep
CL100022488_L02_37	ESC_B_S100_B	59	ESC	ESC_B_S100_B_37	China	BGISEQ-500	Smart-Seq2	BGISEQ-500 ESC Library rep	SE100	ESC Library rep
CL100022488_L02_38	ESC_B_S100_B	60	ESC	ESC_B_S100_B_38	China	BGISEQ-500	Smart-Seq2	BGISEQ-500 ESC Library rep	SE100	ESC Library rep
CL100037423_L02_1	ESC_B_P100_B	49	ESC	ESC_B_P100_B_01	China	BGISEQ-500	Smart-Seq2	BGISEQ-500 ESC Library rep	PE100	ESC Library rep
CL100037423_L02_10	ESC_B_P100_B	58	ESC	ESC_B_P100_B_10	China	BGISEQ-500	Smart-Seq2	BGISEQ-500 ESC Library rep	PE100	ESC Library rep
CL100037423_L02_11	ESC_B_P100_B	59	ESC	ESC_B_P100_B_11	China	BGISEQ-500	Smart-Seq2	BGISEQ-500 ESC Library rep	PE100	ESC Library rep
CL100037423_L02_12	ESC_B_P100_B	60	ESC	ESC_B_P100_B_12	China	BGISEQ-500	Smart-Seq2	BGISEQ-500 ESC Library rep	PE100	ESC Library rep
CL100037423_L02_13	ESC_B_P100_B	61	ESC	ESC_B_P100_B_13	China	BGISEQ-500	Smart-Seq2	BGISEQ-500 ESC Library rep	PE100	ESC Library rep
CL100037423_L02_14	ESC_B_P100_B	49	ESC	ESC_B_P100_B_14	China	BGISEQ-500	Smart-Seq2	BGISEQ-500 ESC Library rep	PE100	ESC Library rep
CL100037423_L02_15	ESC_B_P100_B	50	ESC	ESC_B_P100_B_15	China	BGISEQ-500	Smart-Seq2	BGISEQ-500 ESC Library rep	PE100	ESC Library rep
CL100037423_L02_17	ESC_B_P100_B	52	ESC	ESC_B_P100_B_17	China	BGISEQ-500	Smart-Seq2	BGISEQ-500 ESC Library rep	PE100	ESC Library rep
CL100037423_L02_18	ESC_B_P100_B	53	ESC	ESC_B_P100_B_18	China	BGISEQ-500	Smart-Seq2	BGISEQ-500 ESC Library rep	PE100	ESC Library rep
CL100037423_L02_19	ESC_B_P100_B	54	ESC	ESC_B_P100_B_19	China	BGISEQ-500	Smart-Seq2	BGISEQ-500 ESC Library rep	PE100	ESC Library rep
CL100037423_L02_2	ESC_B_P100_B	50	ESC	ESC_B_P100_B_02	China	BGISEQ-500	Smart-Seq2	BGISEQ-500 ESC Library rep	PE100	ESC Library rep
CL100037423_L02_20	ESC_B_P100_B	55	ESC	ESC_B_P100_B_20	China	BGISEQ-500	Smart-Seq2	BGISEQ-500 ESC Library rep	PE100	ESC Library rep
CL100037423_L02_21	ESC_B_P100_B	56	ESC	ESC_B_P100_B_21	China	BGISEQ-500	Smart-Seq2	BGISEQ-500 ESC Library rep	PE100	ESC Library rep
CL100037423_L02_22	ESC_B_P100_B	57	ESC	ESC_B_P100_B_22	China	BGISEQ-500	Smart-Seq2	BGISEQ-500 ESC Library rep	PE100	ESC Library rep
CL100037423_L02_23	ESC_B_P100_B	58	ESC	ESC_B_P100_B_23	China	BGISEQ-500	Smart-Seq2	BGISEQ-500 ESC Library rep	PE100	ESC Library rep
CL100037423_L02_25	ESC_B_P100_B	60	ESC	ESC_B_P100_B_25	China	BGISEQ-500	Smart-Seq2	BGISEQ-500 ESC Library rep	PE100	ESC Library rep
CL100037423_L02_26	ESC_B_P100_B	61	ESC	ESC_B_P100_B_26	China	BGISEQ-500	Smart-Seq2	BGISEQ-500 ESC Library rep	PE100	ESC Library rep
CL100037423_L02_27	ESC_B_P100_B	49	ESC	ESC_B_P100_B_27	China	BGISEQ-500	Smart-Seq2	BGISEQ-500 ESC Library rep	PE100	ESC Library rep
CL100037423_L02_28	ESC_B_P100_B	50	ESC	ESC_B_P100_B_28	China	BGISEQ-500	Smart-Seq2	BGISEQ-500 ESC Library rep	PE100	ESC Library rep
CL100037423_L02_29	ESC_B_P100_B	51	ESC	ESC_B_P100_B_29	China	BGISEQ-500	Smart-Seq2	BGISEQ-500 ESC Library rep	PE100	ESC Library rep
CL100037423_L02_3	ESC_B_P100_B	51	ESC	ESC_B_P100_B_03	China	BGISEQ-500	Smart-Seq2	BGISEQ-500 ESC Library rep	PE100	ESC Library rep
CL100037423_L02_30	ESC_B_P100_B	52	ESC	ESC_B_P100_B_30	China	BGISEQ-500	Smart-Seq2	BGISEQ-500 ESC Library rep	PE100	ESC Library rep
CL100037423_L02_31	ESC_B_P100_B	53	ESC	ESC_B_P100_B_31	China	BGISEQ-500	Smart-Seq2	BGISEQ-500 ESC Library rep	PE100	ESC Library rep
CL100037423_L02_33	ESC_B_P100_B	55	ESC	ESC_B_P100_B_33	China	BGISEQ-500	Smart-Seq2	BGISEQ-500 ESC Library rep	PE100	ESC Library rep
CL100037423_L02_34	ESC_B_P100_B	56	ESC	ESC_B_P100_B_34	China	BGISEQ-500	Smart-Seq2	BGISEQ-500 ESC Library rep	PE100	ESC Library rep
CL100037423_L02_35	ESC_B_P100_B	57	ESC	ESC_B_P100_B_35	China	BGISEQ-500	Smart-Seq2	BGISEQ-500 ESC Library rep	PE100	ESC Library rep
CL100037423_L02_36	ESC_B_P100_B	58	ESC	ESC_B_P100_B_36	China	BGISEQ-500	Smart-Seq2	BGISEQ-500 ESC Library rep	PE100	ESC Library rep
CL100037423_L02_37	ESC_B_P100_B	59	ESC	ESC_B_P100_B_37	China	BGISEQ-500	Smart-Seq2	BGISEQ-500 ESC Library rep	PE100	ESC Library rep
CL100037423_L02_38	ESC_B_P100_B	60	ESC	ESC_B_P100_B_38	China	BGISEQ-500	Smart-Seq2	BGISEQ-500 ESC Library rep	PE100	ESC Library rep
CL100037423_L02_4	ESC_B_P100_B	52	ESC	ESC_B_P100_B_04	China	BGISEQ-500	Smart-Seq2	BGISEQ-500 ESC Library rep	PE100	ESC Library rep
CL100037423_L02_5	ESC_B_P100_B	53	ESC	ESC_B_P100_B_05	China	BGISEQ-500	Smart-Seq2	BGISEQ-500 ESC Library rep	PE100	ESC Library rep
CL100037423_L02_6	ESC_B_P100_B	54	ESC	ESC_B_P100_B_06	China	BGISEQ-500	Smart-Seq2	BGISEQ-500 ESC Library rep	PE100	ESC Library rep
CL100037423_L02_7	ESC_B_P100_B	55	ESC	ESC_B_P100_B_07	China	BGISEQ-500	Smart-Seq2	BGISEQ-500 ESC Library rep	PE100	ESC Library rep
CL100037423_L02_9	ESC_B_P100_B	57	ESC	ESC_B_P100_B_09	China	BGISEQ-500	Smart-Seq2	BGISEQ-500 ESC Library rep	PE100	ESC Library rep
Index_CWHPEI17060014	ESC_A1B_P101_H	35	ESC	ESC_A1_P101_H_14	China	Hiseq4000	Smart-Seq2	Hiseq4000 ESC Sequencing rep1	PE101	ESC Sequencing rep1
Index_CWHPEI17060015	ESC_A1B_P102_H	27	ESC	ESC_A1_P101_H_15	China	Hiseq4000	Smart-Seq2	Hiseq4000 ESC Sequencing rep1	PE101	ESC Sequencing rep1
Index_CWHPEI17060016	ESC_A1B_P103_H	19	ESC	ESC_A1_P101_H_16	China	Hiseq4000	Smart-Seq2	Hiseq4000 ESC Sequencing rep1	PE101	ESC Sequencing rep1
Index_CWHPEI17060017	ESC_A1B_P104_H	11	ESC	ESC_A1_P101_H_17	China	Hiseq4000	Smart-Seq2	Hiseq4000 ESC Sequencing rep1	PE101	ESC Sequencing rep1
Index_CWHPEI17060019	ESC_A1B_P105_H	44	ESC	ESC_A1_P101_H_19	China	Hiseq4000	Smart-Seq2	Hiseq4000 ESC Sequencing rep1	PE101	ESC Sequencing rep1
Index_CWHPEI17060020	ESC_A1B_P106_H	36	ESC	ESC_A1_P101_H_20	China	Hiseq4000	Smart-Seq2	Hiseq4000 ESC Sequencing rep1	PE101	ESC Sequencing rep1
Index_CWHPEI17060021	ESC_A1B_P107_H	28	ESC	ESC_A1_P101_H_21	China	Hiseq4000	Smart-Seq2	Hiseq4000 ESC Sequencing rep1	PE101	ESC Sequencing rep1
Index_CWHPEI17060022	ESC_A1B_P108_H	20	ESC	ESC_A1_P101_H_22	China	Hiseq4000	Smart-Seq2	Hiseq4000 Missed, ESC Sequencing rep1	PE101	Missed, ESC Sequencing rep1
Index_CWHPEI17060023	ESC_A1B_P109_H	12	ESC	ESC_A1_P101_H_23	China	Hiseq4000	Smart-Seq2	Hiseq4000 ESC Sequencing rep1	PE101	ESC Sequencing rep1
Index_CWHPEI17060024	ESC_A1B_P110_H	4	ESC	ESC_A1_P101_H_24	China	Hiseq4000	Smart-Seq2	Hiseq4000 ESC Sequencing rep1	PE101	ESC Sequencing rep1
Index_CWHPEI17060032	ESC_A1B_P111_H	38	ESC	ESC_A1_P101_H_32	China	Hiseq4000	Smart-Seq2	Hiseq4000 ESC Sequencing rep1	PE101	ESC Sequencing rep1
Index_CWHPEI17060033	ESC_A1B_P112_H	30	ESC	ESC_A1_P101_H_33	China	Hiseq4000	Smart-Seq2	Hiseq4000 ESC Sequencing rep1	PE101	ESC Sequencing rep1
Index_CWHPEI17060034	ESC_A1B_P113_H	22	ESC	ESC_A1_P101_H_34	China	Hiseq4000	Smart-Seq2	Hiseq4000 Missed, ESC Sequencing rep1	PE101	Missed, ESC Sequencing rep1
Index_CWHPEI17060035	ESC_A1B_P114_H	14	ESC	ESC_A1_P101_H_35	China	Hiseq4000	Smart-Seq2	Hiseq4000 ESC Sequencing rep1	PE101	ESC Sequencing rep1
Index_CWHPEI17060037	ESC_A1B_P115_H	47	ESC	ESC_A1_P101_H_37	China	Hiseq4000	Smart-Seq2	Hiseq4000 ESC Sequencing rep1	PE101	ESC Sequencing rep1
Index_CWHPEI17060038	ESC_A1B_P116_H	39	ESC	ESC_A1_P101_H_38	China	Hiseq4000	Smart-Seq2	Hiseq4000 ESC Sequencing rep1	PE101	ESC Sequencing rep1
Index_CWHPEI17060039	ESC_A1B_P117_H	31	ESC	ESC_A1_P101_H_39	China	Hiseq4000	Smart-Seq2	Hiseq4000 ESC Sequencing rep1	PE101	ESC Sequencing rep1
Index_CWHPEI17060040	ESC_A1B_P118_H	23	ESC	ESC_A1_P101_H_40	China	Hiseq4000	Smart-Seq2	Hiseq4000 ESC Sequencing rep1	PE101	ESC Sequencing rep1
Index_CWHPEI17060041	ESC_A1B_P119_H	15	ESC	ESC_A1_P101_H_41	China	Hiseq4000	Smart-Seq2	Hiseq4000 ESC Sequencing rep1	PE101	ESC Sequencing rep1
Index_CWHPEI17060042	ESC_A1B_P120_H	7	ESC	ESC_A1_P101_H_42	China	Hiseq4000	Smart-Seq2	Hiseq4000 ESC Sequencing rep1	PE101	ESC Sequencing rep1
Index_CWHPEI17060043	ESC_A1B_P121_H	48	ESC	ESC_A1_P101_H_43	China	Hiseq4000	Smart-Seq2	Hiseq4000 ESC Sequencing rep1	PE101	ESC Sequencing rep1
Index_CWHPEI17060044	ESC_A1B_P122_H	40	ESC	ESC_A1_P101_H_44	China	Hiseq4000	Smart-Seq2	Hiseq4000 ESC Sequencing rep1	PE101	ESC Sequencing rep1
Index_CWHPEI17060047	ESC_A1B_P123_H	16	ESC	ESC_A1_P101_H_46	China	Hiseq4000	Smart-Seq2	Hiseq4000 ESC Sequencing rep1	PE101	ESC Sequencing rep1
Index_CWHPEI17060048	ESC_A1B_P124_H	8	ESC	ESC_A1_P101_H_47	China	Hiseq4000	Smart-Seq2	Hiseq4000 Missed, ESC Sequencing rep1	PE101	Missed, ESC Sequencing rep1
Index_CWHPEI17060051	ESC_A1B_P125_H	51	ESC	ESC_B_P101_H_03	China	Hiseq4000	Smart-Seq2	Hiseq4000 ESC Sequencing rep1	PE101	ESC Sequencing rep1
Index_CWHPEI17060052	ESC_A1B_P126_H	52	ESC	ESC_B_P101_H_04	China	Hiseq4000	Smart-Seq2	Hiseq4000 ESC Sequencing rep1	PE101	ESC Sequencing rep1
Index_CWHPEI17060055	ESC_A1B_P127_H	55	ESC	ESC_B_P101_H_07	China	Hiseq4000	Smart-Seq2	Hiseq4000 ESC Sequencing rep1	PE101	ESC Sequencing rep1
Index_CWHPEI17060056	ESC_A1B_P128_H	56	ESC	ESC_B_P101_H_08	China	Hiseq4000	Smart-Seq2	Hiseq4000 ESC Sequencing rep1	PE101	ESC Sequencing rep1
Index_CWHPEI17060057	ESC_A1B_P129_H	57	ESC	ESC_B_P101_H_09	China	Hiseq4000	Smart-Seq2	Hiseq4000 ESC Sequencing rep1	PE101	ESC Sequencing rep1
Index_CWHPEI17060058	ESC_A1B_P130_H	58	ESC	ESC_B_P101_H_10	China	Hiseq4000	Smart-Seq2	Hiseq4000 ESC Sequencing rep1	PE101	ESC Sequencing rep1
Index_CWHPEI17060059	ESC_A1B_P131_H	59	ESC	ESC_B_P101_H_11	China	Hiseq4000	Smart-Seq2	Hiseq4000 ESC Sequencing rep1	PE101	ESC Sequencing rep1
Index_CWHPEI17060060	ESC_A1B_P132_H	60	ESC	ESC_B_P101_H_12	China	Hiseq4000	Smart-Seq2	Hiseq4000 ESC Sequencing rep1	PE101	ESC Sequencing rep1
Index_CWHPEI17060061	ESC_A1B_P133_H	61	ESC	ESC_B_P101_H_13	China	Hiseq4000	Smart-Seq2	Hiseq4000 ESC Sequencing rep1	PE101	ESC Sequencing rep1
Index_CWHPEI17060003	ESC_AR_P101_H	3	ESC	ESC_A1_P101_H_03	China	Hiseq4000	Smart-Seq2	Hiseq4000 ESC Library rep	PE101	ESC Library rep
Index_CWHPEI17060004	ESC_AR_P101_H	4	ESC	ESC_A1_P101_H_04	China	Hiseq4000	Smart-Seq2	Hiseq4000 ESC Library rep	PE101	ESC Library rep
Index_CWHPEI17060009	ESC_AR_P101_H	8	ESC	ESC_A1_P101_H_08	China	Hiseq4000	Smart-Seq2	Hiseq4000 ESC Library rep	PE101	ESC Library rep
Index_CWHPEI17060010	ESC_AR_P101_H	9	ESC	ESC_A1_P101_H_09	China	Hiseq4000	Smart-Seq2	Hiseq4000 ESC Library rep	PE101	ESC Library rep
Index_CWHPEI17060011	ESC_AR_P101_H	10	ESC	ESC_A1_P101_H_10	China	Hiseq4000	Smart-Seq2	Hiseq4000 ESC Library rep	PE101	ESC Library rep
Index_CWHPEI17060012	ESC_AR_P101_H	11	ESC	ESC_A1_P101_H_11	China	Hiseq4000	Smart-Seq2	Hiseq4000 ESC Library rep	PE101	ESC Library rep
Index_CWHPEI17060064	ESC_AR_P101_H	3	ESC	ESC_A11_P101_H_03	China	Hiseq4000	Smart-Seq2	Hiseq4000 ESC Library rep	PE101	ESC Library rep
Index_CWHPEI17060065	ESC_AR_P101_H	4	ESC	ESC_A11_P101_H_04	China	Hiseq4000	Smart-Seq2	Hiseq4000 ESC Library rep	PE101	ESC Library rep
Index_CWHPEI17060068	ESC_AR_P101_H	6	ESC	ESC_A11_P101_H_06	China	Hiseq4000	Smart-Seq2	Hiseq4000 ESC Library rep	PE101	ESC Library rep
Index_CWHPEI17060070	ESC_AR_P101_H	8	ESC	ESC_A11_P101_H_08	China	Hiseq4000	Smart-Seq2	Hiseq4000 ESC Library rep	PE101	ESC Library rep
Index_CWHPEI17060071	ESC_AR_P101_H	9	ESC	ESC_A11_P101_H_09	China	Hiseq4000	Smart-Seq2	Hiseq4000 ESC Library rep	PE101	ESC Library rep
Index_CWHPEI17060072	ESC_AR_P101_H	10	ESC	ESC_A11_P101_H_10	China	Hiseq4000	Smart-Seq2	Hiseq4000 ESC Library rep	PE101	ESC Library rep
Index_CWHPEI17060073	ESC_AR_P101_H	11	ESC	ESC_A11_P101_H_11	China	Hiseq4000	Smart-Seq2	Hiseq4000 ESC Library rep	PE101	ESC Library rep
Index_CWHPEI17060087	ESC_AR_P101_H	12	ESC	ESC_A11_P101_H_12	China	Hiseq4000	Smart-Seq2	Hiseq4000 ESC Library rep	PE101	ESC Library rep
Index_CWHPEI17060076	ESC_AR_P101_H	3	ESC	ESC_A111_P101_H_03	China	Hiseq4000	Smart-Seq2	Hiseq4000 ESC Library rep	PE101	ESC Library rep
Index_CWHPEI17060077	ESC_AR_P101_H	4	ESC	ESC_A111_P101_H_04	China	Hiseq4000	Smart-Seq2	Hiseq4000 ESC Library rep	PE101	ESC Library rep
Index_CWHPEI17060078	ESC_AR_P101_H	5	ESC	ESC_A111_P101_H_05	China	Hiseq4000	Smart-Seq2	Hiseq4000 ESC Library rep	PE101	ESC Library rep
Index_CWHPEI17060080	ESC_AR_P101_H	6	ESC	ESC_A111_P101_H_06	China	Hiseq4000	Smart-Seq2	Hiseq4000 ESC Library rep	PE101	ESC Library rep
Index_CWHPEI17060082	ESC_AR_P101_H	8	ESC	ESC_A111_P101_H_08	China	Hiseq4000	Smart-Seq2	Hiseq4000 ESC Library rep	PE101	ESC Library rep
Index_CWHPEI17060083	ESC_AR_P101_H	9	ESC	ESC_A111_P101_H_09	China	Hiseq4000	Smart-Seq2	Hiseq4000 ESC Library rep	PE101	ESC Library rep
Index_CWHPEI17060084	ESC_AR_P101_H	10	ESC	ESC_A111_P101_H_10	China	Hiseq4000	Smart-Seq2	Hiseq4000 ESC Library rep	PE101	ESC Library rep
Index_CWHPEI17060085	ESC_AR_P101_H	11	ESC	ESC_A111_P101_H_11	China	Hiseq4000	Smart-Seq2	Hiseq4000 ESC Library rep	PE101	ESC Library rep
Index_CWHPEI17060086	ESC_AR_P101_H	12	ESC	ESC_A111_P101_H_12	China	Hiseq4000	Smart-Seq2	Hiseq4000 ESC Library rep	PE101	ESC Library rep
